# Supplementary material for: Single-cell transcriptomics enable the characterization of local extension in retinoblastoma
Source: Commun Biol. 2024 Jan 3;7:11. doi: 10.1038/s42003-023-05732-y (PMC10764716; doi:10.1038/s42003-023-05732-y)
Supplement: Supplementary file 3 — Supplementary Data 1 [file 42003_2023_5732_MOESM3_ESM.xlsx]

## Sheet: Supplementary Data 1
# Supplementary Data 1. Top 100 marker genes in each cell type.
Gene	avg_log2FC	pct.1	pct.2	p_val	p_val_adj	Cell type
RHO	4.42349	0.931	0.059	0	0	Rods/Rod like
SAG	4.36591	0.949	0.06	0	0	Rods/Rod like
GNAT1	4.12745	0.967	0.056	0	0	Rods/Rod like
PDE6G	4.12016	0.953	0.073	0	0	Rods/Rod like
ROM1	3.99654	0.983	0.112	0	0	Rods/Rod like
GNGT1	3.91386	0.979	0.35	0	0	Rods/Rod like
NRL	3.68991	0.977	0.395	0	0	Rods/Rod like
PDE6A	3.58056	0.948	0.055	0	0	Rods/Rod like
CNGA1	3.47131	0.939	0.052	0	0	Rods/Rod like
ALDOC	3.16716	0.887	0.07	0	0	Rods/Rod like
RP1	3.15127	0.97	0.224	0	0	Rods/Rod like
RTBDN	3.14848	0.926	0.199	0	0	Rods/Rod like
GNB1	3.11187	0.941	0.39	0	0	Rods/Rod like
UNC119	3.01078	0.979	0.661	0	0	Rods/Rod like
NR2E3	2.96146	0.905	0.047	0	0	Rods/Rod like
RDH12	2.94072	0.847	0.05	0	0	Rods/Rod like
IMPG1	2.93304	0.76	0.033	0	0	Rods/Rod like
CNGB1	2.89182	0.92	0.088	0	0	Rods/Rod like
PDC	2.859	0.967	0.376	0	0	Rods/Rod like
GUCA1B	2.83765	0.835	0.076	0	0	Rods/Rod like
PRPH2	2.70787	0.893	0.126	0	0	Rods/Rod like
PRCD	2.63424	0.901	0.348	0	0	Rods/Rod like
ELOVL4	2.56085	0.866	0.294	0	0	Rods/Rod like
CLUL1	2.5376	0.715	0.027	0	0	Rods/Rod like
NTM	2.41913	0.851	0.175	0	0	Rods/Rod like
DDC	2.28558	0.694	0.053	0	0	Rods/Rod like
EPB41L2	2.25809	0.894	0.372	0	0	Rods/Rod like
RIMS2	2.22564	0.901	0.51	0	0	Rods/Rod like
YBX3	2.21906	0.752	0.202	0	0	Rods/Rod like
FAIM	2.18639	0.774	0.336	0	0	Rods/Rod like
ARL4D	2.16815	0.867	0.518	0	0	Rods/Rod like
CABP4	2.16226	0.694	0.032	0	0	Rods/Rod like
YPEL2	2.15064	0.708	0.089	0	0	Rods/Rod like
MFGE8	2.14665	0.808	0.267	0	0	Rods/Rod like
AIPL1	2.14294	0.985	0.842	0	0	Rods/Rod like
TTC39C	2.13879	0.69	0.132	0	0	Rods/Rod like
PLEKHB1	2.12833	0.912	0.547	0	0	Rods/Rod like
SPINK4	2.12133	0.644	0.08	0	0	Rods/Rod like
REEP6	2.12049	0.827	0.417	0	0	Rods/Rod like
CADM2	2.1033	0.802	0.287	0	0	Rods/Rod like
MPP4	2.08567	0.84	0.247	0	0	Rods/Rod like
SLC24A1	2.07322	0.653	0.03	0	0	Rods/Rod like
CABP5	2.06484	0.711	0.118	0	0	Rods/Rod like
SORBS2	2.05791	0.756	0.175	0	0	Rods/Rod like
AC005550.2	2.05107	0.599	0.021	0	0	Rods/Rod like
KCNJ14	2.03944	0.627	0.032	0	0	Rods/Rod like
RGS9	2.02	0.67	0.041	0	0	Rods/Rod like
DRAIC	2.01904	0.478	0.023	0	0	Rods/Rod like
MYO9A	1.98099	0.702	0.218	0	0	Rods/Rod like
AL451062.1	1.97933	0.704	0.275	0	0	Rods/Rod like
RDH8	1.9555	0.618	0.036	0	0	Rods/Rod like
OSBP2	1.94624	0.706	0.149	0	0	Rods/Rod like
SAMD7	1.94388	0.625	0.025	0	0	Rods/Rod like
SLC4A7	1.91931	0.737	0.287	0	0	Rods/Rod like
GPR160	1.91626	0.607	0.047	0	0	Rods/Rod like
MIR124-2HG	1.90746	0.736	0.221	0	0	Rods/Rod like
SEPTIN4	1.89062	0.683	0.193	0	0	Rods/Rod like
VAMP2	1.87497	0.966	0.832	0	0	Rods/Rod like
GABARAPL1	1.87121	0.676	0.133	0	0	Rods/Rod like
PDE4DIP	1.86339	0.68	0.178	0	0	Rods/Rod like
FTH1	1.86035	0.994	0.982	0	0	Rods/Rod like
PLA2G4C	1.848	0.569	0.04	0	0	Rods/Rod like
BCO2	1.84589	0.613	0.059	0	0	Rods/Rod like
SNAP25	1.84059	0.855	0.543	0	0	Rods/Rod like
SMIM40	1.83368	0.536	0.017	0	0	Rods/Rod like
ENO2	1.83245	0.954	0.766	0	0	Rods/Rod like
GPR137B	1.81986	0.61	0.086	0	0	Rods/Rod like
PIWIL1	1.8178	0.586	0.031	0	0	Rods/Rod like
KCNV2	1.81263	0.939	0.649	0	0	Rods/Rod like
LINC02733	1.81081	0.534	0.02	0	0	Rods/Rod like
AC110716.1	1.81028	0.551	0.021	0	0	Rods/Rod like
H3-3B	1.80191	0.842	0.246	0	0	Rods/Rod like
KDM5B	1.80008	0.736	0.322	0	0	Rods/Rod like
SGIP1	1.7967	0.629	0.16	0	0	Rods/Rod like
LINC02865	1.79478	0.535	0.021	0	0	Rods/Rod like
STX3	1.78679	0.806	0.421	0	0	Rods/Rod like
TFPI2	1.785	0.553	0.062	0	0	Rods/Rod like
TRAC	1.78234	0.649	0.169	0	0	Rods/Rod like
GET1	1.77764	0.639	0.186	0	0	Rods/Rod like
PTP4A3	1.77583	0.665	0.203	0	0	Rods/Rod like
CPLX4	1.76733	0.801	0.393	0	0	Rods/Rod like
PPP2R2B	1.76529	0.742	0.337	0	0	Rods/Rod like
HMGN1	1.76173	0.993	0.947	0	0	Rods/Rod like
KCNB1	1.76074	0.755	0.331	0	0	Rods/Rod like
CHD9	1.7574	0.875	0.548	0	0	Rods/Rod like
PPEF2	1.73225	0.53	0.025	0	0	Rods/Rod like
LRRC39	1.73067	0.551	0.037	0	0	Rods/Rod like
NDFIP1	1.72689	0.806	0.529	0	0	Rods/Rod like
AF131216.1	1.68906	0.533	0.065	0	0	Rods/Rod like
LENG8	1.68469	0.654	0.231	0	0	Rods/Rod like
PDE6B	1.65873	0.633	0.183	0	0	Rods/Rod like
SLC6A6	1.65849	0.586	0.128	0	0	Rods/Rod like
LRRIQ1	1.65657	0.591	0.07	0	0	Rods/Rod like
ANK2	1.64475	0.679	0.248	0	0	Rods/Rod like
AC084866.2	1.63539	0.475	0.02	0	0	Rods/Rod like
MAP4K3-DT	1.63518	0.543	0.089	0	0	Rods/Rod like
ADD1	1.62729	0.76	0.452	0	0	Rods/Rod like
RS1	1.6244	0.677	0.267	0	0	Rods/Rod like
CADM1	1.61437	0.823	0.535	0	0	Rods/Rod like
TAOK3	1.61064	0.603	0.16	0	0	Rods/Rod like
PDE6G	3.1582	0.376	0.066	0	0	Rod precursor like
ROM1	2.73605	0.384	0.108	0	0	Rod precursor like
SAG	2.71088	0.375	0.053	0	0	Rod precursor like
GNGT1	2.6659	0.512	0.351	0	0	Rod precursor like
PDE6A	2.64409	0.368	0.048	0	0	Rod precursor like
CNGA1	2.58085	0.363	0.045	0	0	Rod precursor like
GNAT1	2.48334	0.37	0.05	0	0	Rod precursor like
RHO	2.47371	0.374	0.051	0	0	Rod precursor like
NRL	2.3961	0.462	0.404	0	0	Rod precursor like
CNGB1	2.3203	0.355	0.084	0	0	Rod precursor like
NR2E3	2.31378	0.33	0.041	0	0	Rod precursor like
RP1	2.21687	0.398	0.227	0	0	Rod precursor like
UNC119	1.92938	0.608	0.675	0	0	Rod precursor like
NTM	1.82642	0.341	0.177	0	0	Rod precursor like
RDH12	1.77364	0.289	0.047	0	0	Rod precursor like
RTBDN	1.67646	0.36	0.203	0	0	Rod precursor like
GUCA1B	1.63449	0.291	0.075	0	0	Rod precursor like
PDC	1.62873	0.494	0.38	0	0	Rod precursor like
PRCD	1.61751	0.417	0.357	0	0	Rod precursor like
PRPH2	1.5911	0.298	0.129	0	0	Rod precursor like
TTC39C	1.41497	0.245	0.136	0	0	Rod precursor like
ALDOC	1.40396	0.255	0.073	0	0	Rod precursor like
CABP4	1.37236	0.211	0.032	0	0	Rod precursor like
BCO2	1.3506	0.218	0.058	0	0	Rod precursor like
PPEF2	1.31329	0.179	0.023	0	0	Rod precursor like
YPEL2	1.3131	0.225	0.093	0	0	Rod precursor like
DDC	1.29719	0.213	0.054	0	0	Rod precursor like
SAMD7	1.23926	0.178	0.026	0	0	Rod precursor like
SLC24A1	1.23768	0.191	0.031	0	0	Rod precursor like
LRRIQ1	1.20391	0.2	0.071	0	0	Rod precursor like
H3-3B	1.18636	0.536	0.233	0	0	Rod precursor like
RGS9	1.17558	0.185	0.043	0	0	Rod precursor like
SPINK4	1.16782	0.192	0.084	0	0	Rod precursor like
AC005550.2	1.14667	0.167	0.022	0	0	Rod precursor like
RDH8	1.14548	0.175	0.038	0	0	Rod precursor like
PIWIL1	1.14215	0.173	0.031	0	0	Rod precursor like
LINC02733	1.11775	0.16	0.02	0	0	Rod precursor like
MAP4K3-DT	1.09172	0.188	0.091	0	0	Rod precursor like
KCNJ14	1.08563	0.162	0.035	0	0	Rod precursor like
AF131216.1	1.05492	0.165	0.067	0	0	Rod precursor like
LINC02865	1.0517	0.149	0.022	0	0	Rod precursor like
HMGN1	1.03874	0.856	0.958	0	0	Rod precursor like
MEF2C	0.970936	0.151	0.047	0	0	Rod precursor like
AIPL1	0.959043	0.791	0.852	0	0	Rod precursor like
DRAIC	0.956793	0.112	0.027	0	0	Rod precursor like
AC084866.2	0.954328	0.129	0.021	0	0	Rod precursor like
SNHG29	0.950654	0.554	0.278	0	0	Rod precursor like
SMIM40.1	0.948159	0.136	0.02	0	0	Rod precursor like
IMPG1	0.942358	0.174	0.039	0	0	Rod precursor like
H4C3	0.938569	0.401	0.209	0	0	Rod precursor like
LRRC39	0.931315	0.138	0.041	0	0	Rod precursor like
AC110716.1	0.92707	0.133	0.024	0	0	Rod precursor like
CLUL1	0.867418	0.143	0.034	0	0	Rod precursor like
FTH1	0.860387	0.969	0.984	0	0	Rod precursor like
HIST1H2AI	0.856233	0.108	0.029	0	0	Rod precursor like
PLA2G4C	0.852675	0.129	0.045	0	0	Rod precursor like
WWC2-AS1	0.822168	0.117	0.033	0	0	Rod precursor like
MALAT1	0.756223	0.994	0.997	0	0	Rod precursor like
AC000124.1	0.754385	0.103	0.017	0	0	Rod precursor like
H3-3A	0.668401	0.44	0.224	0	0	Rod precursor like
SNHG6	0.661753	0.526	0.276	0	0	Rod precursor like
H2AZ1	0.653697	0.394	0.216	0	0	Rod precursor like
BHLHE41	0.755761	0.124	0.047	4.01424e-299	1.173e-294	Rod precursor like
SORBS2	1.41978	0.277	0.181	6.75164e-289	1.9729e-284	Rod precursor like
GNB1	1.89473	0.432	0.401	6.51014e-281	1.90233e-276	Rod precursor like
RSKR	0.874485	0.134	0.056	1.85293e-280	5.41444e-276	Rod precursor like
TLCD3B	0.994529	0.322	0.225	3.07988e-271	8.99972e-267	Rod precursor like
GPR160	0.819645	0.129	0.054	1.83585e-266	5.36455e-262	Rod precursor like
EPB41L2	1.71214	0.418	0.381	9.25331e-266	2.70391e-261	Rod precursor like
AC024940.1	0.871365	0.135	0.059	2.84332e-265	8.30846e-261	Rod precursor like
RIMS2	1.76061	0.495	0.522	1.30638e-264	3.81739e-260	Rod precursor like
OSBP2	1.31588	0.245	0.155	2.24619e-258	6.5636e-254	Rod precursor like
MYO9A	1.6169	0.305	0.222	8.77496e-258	2.56413e-253	Rod precursor like
SEPTIN4	1.0403	0.288	0.197	9.17796e-246	2.68189e-241	Rod precursor like
AHI1	1.0007	0.614	0.735	2.03108e-236	5.93501e-232	Rod precursor like
MIR124-1HG	1.08455	0.23	0.142	2.94902e-233	8.61734e-229	Rod precursor like
HIST1H3B	0.753537	0.115	0.049	8.99652e-225	2.62887e-220	Rod precursor like
MT-RNR2	1.14518	0.353	0.223	1.1709e-224	3.42149e-220	Rod precursor like
HIST1H2AJ	0.761921	0.119	0.053	1.72867e-212	5.05134e-208	Rod precursor like
DDX17	0.846154	0.617	0.76	9.03677e-212	2.64063e-207	Rod precursor like
MIR124-2HG	1.3128	0.3	0.227	2.65726e-209	7.76477e-205	Rod precursor like
SLC6A6	1.08817	0.211	0.132	2.58284e-206	7.54731e-202	Rod precursor like
GET1	1.09371	0.265	0.19	1.02866e-200	3.00586e-196	Rod precursor like
MPP4	1.2853	0.323	0.256	1.49663e-198	4.37332e-194	Rod precursor like
ESF1	0.255744	0.235	0.473	3.27889e-197	9.58124e-193	Rod precursor like
ASB8	0.272064	0.175	0.369	1.42534e-191	4.16497e-187	Rod precursor like
SLC4A7	1.3654	0.342	0.294	6.00022e-191	1.75333e-186	Rod precursor like
WBP2	0.27257	0.192	0.395	3.82021e-186	1.1163e-181	Rod precursor like
SELENOF	0.291679	0.264	0.522	5.89552e-184	1.72273e-179	Rod precursor like
TULP1	0.540218	0.672	0.783	2.37298e-183	6.93408e-179	Rod precursor like
RCVRN	0.308678	0.967	0.951	5.48183e-182	1.60185e-177	Rod precursor like
KDM5B	1.26692	0.365	0.33	5.66948e-177	1.65668e-172	Rod precursor like
PSMA3-AS1	0.283904	0.238	0.468	2.08049e-173	6.07941e-169	Rod precursor like
ZNF106	0.251273	0.169	0.348	3.84272e-170	1.12288e-165	Rod precursor like
TMEM230	0.268638	0.309	0.596	2.04387e-169	5.97239e-165	Rod precursor like
CHD6	0.277745	0.187	0.379	2.21431e-168	6.47042e-164	Rod precursor like
NECAP1	0.250813	0.139	0.295	2.10381e-167	6.14754e-163	Rod precursor like
SLC16A1	0.276909	0.214	0.422	1.55885e-166	4.55511e-162	Rod precursor like
DDRGK1	0.279791	0.233	0.457	3.40547e-166	9.95113e-162	Rod precursor like
KANSL1	0.275733	0.206	0.408	1.79606e-165	5.24827e-161	Rod precursor like
PCP4	4.33126	0.75	0.129	0	0	Bipolar cells
PCP2	4.17934	0.467	0.159	0	0	Bipolar cells
GNG13	3.95868	0.73	0.004	0	0	Bipolar cells
LINC00632	3.31717	0.751	0.141	0	0	Bipolar cells
SNAP25	3.25121	0.932	0.546	0	0	Bipolar cells
PVALB	2.85437	0.204	0.002	0	0	Bipolar cells
CABP5	2.79753	0.597	0.127	0	0	Bipolar cells
LRTM1	2.78257	0.684	0.048	0	0	Bipolar cells
VAMP2	2.57591	0.989	0.834	0	0	Bipolar cells
ANK3	2.51386	0.735	0.033	0	0	Bipolar cells
VSX1	2.44364	0.481	0.001	0	0	Bipolar cells
MGARP	2.41864	0.67	0.013	0	0	Bipolar cells
CALM1	2.36238	0.869	0.664	0	0	Bipolar cells
EFR3A	2.35714	0.713	0.158	0	0	Bipolar cells
MAP7	2.35692	0.694	0.03	0	0	Bipolar cells
SNCB	2.34576	0.575	0.127	0	0	Bipolar cells
TRPM1	2.32927	0.505	0.003	0	0	Bipolar cells
MIR124-2HG	2.28674	0.824	0.226	0	0	Bipolar cells
H3-3B	2.27756	0.907	0.252	0	0	Bipolar cells
AL391650.1	2.24156	0.62	0.02	0	0	Bipolar cells
COX7A1	2.21456	0.583	0.029	0	0	Bipolar cells
GRM6	2.19082	0.492	0.073	0	0	Bipolar cells
CXCL14	2.16543	0.372	0.021	0	0	Bipolar cells
ISL1	2.11218	0.462	0.026	0	0	Bipolar cells
NOVA1	2.09949	0.653	0.161	0	0	Bipolar cells
PCP4L1	2.06648	0.363	0.003	0	0	Bipolar cells
BCYRN1	2.06403	0.393	0.098	0	0	Bipolar cells
PROX1	2.06291	0.491	0.006	0	0	Bipolar cells
TMEM215	2.06016	0.527	0.004	0	0	Bipolar cells
PCDH9	2.05863	0.467	0.106	0	0	Bipolar cells
AANAT	2.05362	0.571	0.237	0	0	Bipolar cells
SNHG14	2.04079	0.688	0.19	0	0	Bipolar cells
HMGN3	2.03634	0.85	0.52	0	0	Bipolar cells
CAMK2B	1.98028	0.722	0.335	0	0	Bipolar cells
SERPINI1	1.96198	0.372	0.014	0	0	Bipolar cells
RGS16	1.93343	0.57	0.117	0	0	Bipolar cells
H2BC21	1.92379	0.521	0.058	0	0	Bipolar cells
MAP1LC3A	1.92157	0.619	0.089	0	0	Bipolar cells
DLG2	1.90308	0.503	0.03	0	0	Bipolar cells
TMEM161B-AS1	1.8682	0.63	0.17	0	0	Bipolar cells
GNAO1	1.86299	0.56	0.15	0	0	Bipolar cells
SYT1	1.83104	0.928	0.734	0	0	Bipolar cells
IGF1	1.81575	0.465	0.002	0	0	Bipolar cells
ATP6V1G2	1.81209	0.682	0.291	0	0	Bipolar cells
BHLHE41	1.80827	0.574	0.048	0	0	Bipolar cells
PGM5-AS1	1.79383	0.349	0.001	0	0	Bipolar cells
RAB3A	1.7918	0.655	0.281	0	0	Bipolar cells
BCAT1	1.78093	0.337	0.015	0	0	Bipolar cells
MAP4	1.77942	0.765	0.433	0	0	Bipolar cells
CEND1	1.77194	0.483	0.047	0	0	Bipolar cells
BCL2L13	1.76774	0.568	0.139	0	0	Bipolar cells
ITM2B	1.74369	0.778	0.57	0	0	Bipolar cells
SELENOW	1.73946	0.837	0.566	0	0	Bipolar cells
HHATL	1.73732	0.419	0.004	0	0	Bipolar cells
CLTB	1.73173	0.687	0.386	0	0	Bipolar cells
SLC4A10	1.72755	0.467	0.004	0	0	Bipolar cells
GRIA2	1.72187	0.485	0.037	0	0	Bipolar cells
NDUFA4	1.72053	0.94	0.834	0	0	Bipolar cells
CABP1	1.7162	0.455	0.004	0	0	Bipolar cells
VSX2	1.71348	0.43	0.003	0	0	Bipolar cells
ZBTB20	1.70613	0.477	0.049	0	0	Bipolar cells
CADPS	1.70379	0.808	0.605	0	0	Bipolar cells
AC087855.1	1.68825	0.402	0.079	0	0	Bipolar cells
MT-CYB	1.66935	0.972	0.884	0	0	Bipolar cells
FGF12	1.66495	0.564	0.22	0	0	Bipolar cells
VDAC1	1.64387	0.809	0.687	0	0	Bipolar cells
TCF4	1.62865	0.546	0.194	0	0	Bipolar cells
KCNMA1	1.62661	0.502	0.121	0	0	Bipolar cells
ELK4	1.62506	0.465	0.079	0	0	Bipolar cells
MT-ND3	1.62082	0.964	0.839	0	0	Bipolar cells
AC005726.4	1.6185	0.473	0.023	0	0	Bipolar cells
RD3L	1.61735	0.449	0.017	0	0	Bipolar cells
PRKCA	1.60992	0.345	0.078	0	0	Bipolar cells
ZNF483	1.60335	0.495	0.103	0	0	Bipolar cells
CCDC136	1.60081	0.56	0.239	0	0	Bipolar cells
BTG1	1.5962	0.869	0.68	0	0	Bipolar cells
SRSF5	1.5687	0.884	0.695	0	0	Bipolar cells
NDUFA1	1.56386	0.804	0.589	0	0	Bipolar cells
MT-ND2	1.55913	0.968	0.905	0	0	Bipolar cells
GABRA1	1.55847	0.418	0.01	0	0	Bipolar cells
MT-ATP6	1.55608	0.977	0.899	0	0	Bipolar cells
AC010478.1	1.54991	0.352	0.007	0	0	Bipolar cells
COX17	1.5393	0.791	0.556	0	0	Bipolar cells
ATP5ME	1.53294	0.846	0.667	0	0	Bipolar cells
MALAT1	1.53158	0.983	0.997	0	0	Bipolar cells
TMEM196	1.52937	0.351	0.003	0	0	Bipolar cells
DPY19L2P4	1.52687	0.349	0.003	0	0	Bipolar cells
MT-ND5	1.51491	0.928	0.784	0	0	Bipolar cells
PLXDC1	1.51333	0.484	0.139	0	0	Bipolar cells
MRPS30-DT	1.50231	0.345	0.034	0	0	Bipolar cells
KRT222	1.50224	0.372	0.004	0	0	Bipolar cells
MT-ND4	1.50108	0.983	0.958	0	0	Bipolar cells
NDUFC1	1.48979	0.737	0.469	0	0	Bipolar cells
PAX6	1.48276	0.179	0.025	0	0	Bipolar cells
DBP	1.47872	0.496	0.17	0	0	Bipolar cells
PWWP3A	1.4748	0.477	0.127	0	0	Bipolar cells
UQCR11	1.47276	0.815	0.631	0	0	Bipolar cells
TOB1	1.44492	0.526	0.206	0	0	Bipolar cells
MIR124-1HG	1.42981	0.557	0.144	0	0	Bipolar cells
AC091938.1	1.42088	0.274	0.002	0	0	Bipolar cells
GPX3	6.37561	0.949	0.102	0	0	Müller glia
CLU	6.05729	0.969	0.12	0	0	Müller glia
TF	5.90333	0.942	0.016	0	0	Müller glia
APOE	5.59562	0.97	0.078	0	0	Müller glia
PTGDS	5.2919	0.895	0.01	0	0	Müller glia
FRZB	5.1385	0.899	0.021	0	0	Müller glia
VIM	4.86049	0.973	0.159	0	0	Müller glia
WIF1	4.66727	0.853	0.007	0	0	Müller glia
GLUL	4.60201	0.955	0.495	0	0	Müller glia
CRABP1	4.58753	0.79	0.049	0	0	Müller glia
DKK3	4.23759	0.845	0.011	0	0	Müller glia
RLBP1	4.17771	0.76	0.006	0	0	Müller glia
MT2A	4.13077	0.894	0.263	0	0	Müller glia
HES1	4.11234	0.752	0.006	0	0	Müller glia
NPVF	4.05923	0.576	0.006	0	0	Müller glia
MT1E	4.00791	0.785	0.023	0	0	Müller glia
C1orf61	4.0004	0.862	0.01	0	0	Müller glia
MT1X	3.9977	0.849	0.144	0	0	Müller glia
RGR	3.90572	0.702	0.012	0	0	Müller glia
MT1G	3.89558	0.593	0.007	0	0	Müller glia
CRYAB	3.78304	0.845	0.012	0	0	Müller glia
CA2	3.7569	0.813	0.145	0	0	Müller glia
CP	3.65894	0.682	0.005	0	0	Müller glia
FABP7	3.63705	0.791	0.01	0	0	Müller glia
SPP1	3.57274	0.796	0.086	0	0	Müller glia
LINC00844	3.33021	0.674	0.006	0	0	Müller glia
SELENOP	3.08255	0.682	0.01	0	0	Müller glia
MT1F	3.03491	0.718	0.091	0	0	Müller glia
PTN	3.01089	0.741	0.096	0	0	Müller glia
MGARP	2.98627	0.688	0.015	0	0	Müller glia
TSC22D4	2.97085	0.769	0.065	0	0	Müller glia
GPM6B	2.96617	0.846	0.436	0	0	Müller glia
TRDN	2.92174	0.639	0.002	0	0	Müller glia
NDUFA4L2	2.88484	0.521	0.071	0	0	Müller glia
ADIRF	2.84874	0.649	0.01	0	0	Müller glia
IGFBP5	2.83974	0.55	0.017	0	0	Müller glia
IFITM3	2.81477	0.604	0.009	0	0	Müller glia
RARRES2	2.79971	0.737	0.017	0	0	Müller glia
PRSS35	2.69633	0.628	0.004	0	0	Müller glia
F3	2.65062	0.615	0.007	0	0	Müller glia
MT1M	2.59525	0.529	0.003	0	0	Müller glia
ITM2B	2.58371	0.873	0.57	0	0	Müller glia
DAPL1	2.53633	0.586	0.034	0	0	Müller glia
LGALS1	2.51228	0.629	0.024	0	0	Müller glia
ID2	2.47515	0.629	0.057	0	0	Müller glia
GPR37	2.40992	0.598	0.018	0	0	Müller glia
LGALS3	2.32673	0.509	0.009	0	0	Müller glia
S100A1	2.31989	0.525	0.005	0	0	Müller glia
NDRG2	2.31846	0.662	0.099	0	0	Müller glia
MT3	2.31198	0.584	0.161	0	0	Müller glia
RHOC	2.268	0.675	0.11	0	0	Müller glia
CD9	2.26462	0.611	0.059	0	0	Müller glia
CDC42EP4	2.22779	0.669	0.172	0	0	Müller glia
SLITRK2	2.1798	0.488	0.003	0	0	Müller glia
CAV1	2.15949	0.536	0.004	0	0	Müller glia
ID3	2.13481	0.358	0.021	0	0	Müller glia
S100A13	2.1273	0.62	0.03	0	0	Müller glia
SLN	2.11435	0.348	0.003	0	0	Müller glia
SLC1A3	2.09969	0.635	0.198	0	0	Müller glia
SPARCL1	2.09717	0.444	0.002	0	0	Müller glia
NUDT4	2.07331	0.67	0.282	0	0	Müller glia
SOX2	2.05651	0.554	0.001	0	0	Müller glia
PAX6	2.05355	0.515	0.023	0	0	Müller glia
LIX1	2.03062	0.506	0.002	0	0	Müller glia
NTRK2	2.02858	0.534	0.003	0	0	Müller glia
CRYM	2.01654	0.489	0.006	0	0	Müller glia
SAT1	2.01094	0.671	0.217	0	0	Müller glia
RASSF4	2.00507	0.556	0.012	0	0	Müller glia
RTN4	1.96609	0.93	0.856	0	0	Müller glia
CNN3	1.96582	0.738	0.415	0	0	Müller glia
MYL9	1.93797	0.491	0.002	0	0	Müller glia
FTH1	1.93469	0.988	0.983	0	0	Müller glia
LINC00461	1.93316	0.572	0.094	0	0	Müller glia
ASAH1	1.90943	0.658	0.234	0	0	Müller glia
MTTP	1.88532	0.459	0.005	0	0	Müller glia
NGFR	1.87027	0.459	0.008	0	0	Müller glia
STAC2	1.86345	0.525	0.006	0	0	Müller glia
GATB	1.85884	0.541	0.093	0	0	Müller glia
COL9A2	1.81762	0.444	0.016	0	0	Müller glia
MNDA	1.8106	0.456	0.004	0	0	Müller glia
KCNJ10	1.80935	0.361	0.001	0	0	Müller glia
LITAF	1.80609	0.531	0.018	0	0	Müller glia
GSN	1.80273	0.409	0.045	0	0	Müller glia
RDH10	1.79343	0.443	0.027	0	0	Müller glia
CD59	1.78131	0.585	0.096	0	0	Müller glia
TTYH1	1.77735	0.647	0.219	0	0	Müller glia
MT1H	1.76173	0.246	0.002	0	0	Müller glia
AQP4	1.72842	0.445	0.002	0	0	Müller glia
COL4A3	1.71781	0.364	0.012	0	0	Müller glia
ATP6V0E1	1.70972	0.615	0.199	0	0	Müller glia
SNX10	1.69697	0.559	0.171	0	0	Müller glia
RRH	1.69281	0.424	0.003	0	0	Müller glia
OAF	1.68763	0.447	0.002	0	0	Müller glia
H3-3B	1.66827	0.806	0.256	0	0	Müller glia
ZBTB20	1.66631	0.551	0.05	0	0	Müller glia
NFIA	1.6629	0.494	0.01	0	0	Müller glia
NUPR1	1.65469	0.482	0.012	0	0	Müller glia
KDR	1.64804	0.419	0.001	0	0	Müller glia
CLRN1	1.64429	0.388	0.001	0	0	Müller glia
C1QTNF3	1.63151	0.396	0.024	0	0	Müller glia
DCT	0.873881	0.928	0.72	0	0	Cone precursor like
TFF1	0.859143	0.787	0.657	0	0	Cone precursor like
VXN	0.748351	0.573	0.38	0	0	Cone precursor like
SLC38A5	0.735264	0.719	0.508	0	0	Cone precursor like
TPRX1	0.708922	0.699	0.443	0	0	Cone precursor like
RXRG	0.675436	0.887	0.691	0	0	Cone precursor like
CHRNA3	0.658988	0.685	0.466	0	0	Cone precursor like
FAM57B	0.650002	0.562	0.382	0	0	Cone precursor like
GNB3	0.624309	0.931	0.817	0	0	Cone precursor like
SIX6	0.60617	0.826	0.637	0	0	Cone precursor like
CPLX3	0.593288	0.622	0.438	0	0	Cone precursor like
2023-09-04	0.542289	0.441	0.273	0	0	Cone precursor like
EEF2	0.538145	0.975	0.895	0	0	Cone precursor like
IGSF21	0.524009	0.616	0.435	0	0	Cone precursor like
DLL3	0.522843	0.39	0.228	0	0	Cone precursor like
STMN2	0.511948	0.837	0.647	0	0	Cone precursor like
AMER2	0.510705	0.754	0.589	0	0	Cone precursor like
EIF4A1	0.501871	0.691	0.52	0	0	Cone precursor like
IGDCC3	0.495645	0.622	0.445	0	0	Cone precursor like
SLC25A6	0.49518	0.755	0.595	0	0	Cone precursor like
BNIP3	0.490928	0.627	0.518	0	0	Cone precursor like
IMPG2	0.471003	0.712	0.573	0	0	Cone precursor like
LOXL1	0.467205	0.435	0.303	0	0	Cone precursor like
HSPA5	0.444531	0.669	0.545	0	0	Cone precursor like
ATP2B1	0.442518	0.835	0.701	0	0	Cone precursor like
LINC00599	0.439418	0.394	0.273	0	0	Cone precursor like
LHX3	0.438137	0.449	0.295	0	0	Cone precursor like
ENAH	0.438055	0.847	0.675	0	0	Cone precursor like
CD24	0.428227	0.571	0.428	0	0	Cone precursor like
ENO1	0.427015	0.915	0.82	0	0	Cone precursor like
APLP1	0.426447	0.763	0.59	0	0	Cone precursor like
MCM3	0.419553	0.755	0.555	0	0	Cone precursor like
PRDM1	0.417898	0.537	0.395	0	0	Cone precursor like
BSG	0.415555	0.913	0.792	0	0	Cone precursor like
MCM6	0.412524	0.602	0.393	0	0	Cone precursor like
EGFLAM	0.412164	0.529	0.394	0	0	Cone precursor like
MCM5	0.410965	0.527	0.326	0	0	Cone precursor like
HNRNPA1	0.406022	0.979	0.914	0	0	Cone precursor like
BASP1	0.405341	0.828	0.669	0	0	Cone precursor like
SSTR2	0.404365	0.456	0.337	0	0	Cone precursor like
SCG3	0.402788	0.81	0.65	0	0	Cone precursor like
SLC44A1	0.402616	0.557	0.427	0	0	Cone precursor like
ATP1A3	0.402566	0.711	0.557	0	0	Cone precursor like
GADD45G	0.401895	0.735	0.577	0	0	Cone precursor like
FBL	0.399735	0.903	0.749	0	0	Cone precursor like
PABPC1	0.396434	0.915	0.812	0	0	Cone precursor like
PODXL2	0.393149	0.639	0.485	0	0	Cone precursor like
COL16A1	0.392919	0.352	0.227	0	0	Cone precursor like
FSTL5	0.390609	0.702	0.56	0	0	Cone precursor like
GAP43	0.390323	0.591	0.468	0	0	Cone precursor like
MARCKSL1	0.388576	0.91	0.734	0	0	Cone precursor like
RBP3	0.386518	0.624	0.479	0	0	Cone precursor like
LDHB	0.383244	0.955	0.848	0	0	Cone precursor like
NEUROD4	0.382979	0.657	0.522	0	0	Cone precursor like
EIF3L	0.382619	0.88	0.741	0	0	Cone precursor like
CRMP1	0.375897	0.786	0.611	0	0	Cone precursor like
SINHCAF	0.375328	0.611	0.456	0	0	Cone precursor like
PIK3R1	0.375161	0.608	0.474	0	0	Cone precursor like
EEF1A2	0.37281	0.572	0.434	0	0	Cone precursor like
PGK1	0.371781	0.819	0.708	0	0	Cone precursor like
TJP3	0.37164	0.409	0.273	0	0	Cone precursor like
CUTA	0.36962	0.873	0.759	0	0	Cone precursor like
DARS	0.367501	0.442	0.321	0	0	Cone precursor like
TKT	0.365254	0.727	0.578	0	0	Cone precursor like
ACTG1	0.36512	0.986	0.936	0	0	Cone precursor like
NCKAP5	0.362118	0.48	0.355	0	0	Cone precursor like
GINS2	0.361332	0.628	0.447	0	0	Cone precursor like
ARL4C	0.361162	0.601	0.483	0	0	Cone precursor like
HSP90AB1	0.359543	0.967	0.875	0	0	Cone precursor like
MCM2	0.359393	0.488	0.324	0	0	Cone precursor like
BTF3	0.358721	0.959	0.895	0	0	Cone precursor like
RPL4	0.356335	0.978	0.937	0	0	Cone precursor like
RPS2	0.35515	0.984	0.96	0	0	Cone precursor like
CHGA	0.354176	0.514	0.394	0	0	Cone precursor like
GPM6A	0.354048	0.643	0.499	0	0	Cone precursor like
HSPA8	0.353889	0.887	0.775	0	0	Cone precursor like
HIST3H2A	0.352943	0.294	0.184	0	0	Cone precursor like
OLFM1	0.351226	0.526	0.4	0	0	Cone precursor like
MIR7-3HG	0.350798	0.476	0.355	0	0	Cone precursor like
RAMP1	0.346319	0.555	0.414	0	0	Cone precursor like
MDK	0.346172	0.635	0.499	0	0	Cone precursor like
EFHC1	0.345803	0.575	0.445	0	0	Cone precursor like
APMAP	0.344138	0.66	0.517	0	0	Cone precursor like
AGL	0.343914	0.434	0.333	0	0	Cone precursor like
FAM213A	0.342115	0.507	0.378	0	0	Cone precursor like
C6orf48	0.340786	0.583	0.46	0	0	Cone precursor like
PDIA3	0.340575	0.695	0.56	0	0	Cone precursor like
RPL7	0.339701	0.98	0.954	0	0	Cone precursor like
ROBO4	0.338078	0.183	0.087	0	0	Cone precursor like
MEIS2	0.337716	0.871	0.728	0	0	Cone precursor like
APEX1	0.33494	0.811	0.68	0	0	Cone precursor like
PRMT1	0.334006	0.81	0.682	0	0	Cone precursor like
MATK	0.330817	0.393	0.253	0	0	Cone precursor like
CCT8	0.329621	0.843	0.704	0	0	Cone precursor like
THBS4	0.328664	0.476	0.356	0	0	Cone precursor like
CNTNAP2	0.326109	0.529	0.399	0	0	Cone precursor like
DPF3	0.325155	0.471	0.342	0	0	Cone precursor like
EIF3E	0.322987	0.872	0.775	0	0	Cone precursor like
RPL5	0.32168	0.975	0.937	0	0	Cone precursor like
HSPD1	0.317915	0.898	0.767	0	0	Cone precursor like
ARR3	4.82415	0.974	0.162	0	0	Cones/Cone like
PDE6H	4.70889	0.998	0.613	0	0	Cones/Cone like
GUCA1C	4.17864	0.981	0.036	0	0	Cones/Cone like
OPN1LW	4.03916	0.53	0.003	0	0	Cones/Cone like
GUCA1B	3.55406	0.924	0.091	0	0	Cones/Cone like
TTR	3.542	0.625	0.009	0	0	Cones/Cone like
AC023905.1	3.43283	0.768	0.028	0	0	Cones/Cone like
IMPG1	2.91735	0.944	0.048	0	0	Cones/Cone like
MPP4	2.70268	0.968	0.259	0	0	Cones/Cone like
PDC	2.69009	0.998	0.388	0	0	Cones/Cone like
RS1	2.6771	0.975	0.274	0	0	Cones/Cone like
CPLX4	2.65882	0.979	0.401	0	0	Cones/Cone like
PCP4	2.65338	0.746	0.135	0	0	Cones/Cone like
GUK1	2.62391	1	0.891	0	0	Cones/Cone like
RTBDN	2.55544	0.968	0.214	0	0	Cones/Cone like
PLEKHB1	2.5438	0.986	0.554	0	0	Cones/Cone like
TDRG1	2.44151	0.812	0.012	0	0	Cones/Cone like
DCAF1	2.3421	0.824	0.118	0	0	Cones/Cone like
SLC24A2	2.28108	0.782	0.033	0	0	Cones/Cone like
MYL4	2.24933	0.861	0.2	0	0	Cones/Cone like
LBH	2.24818	0.972	0.474	0	0	Cones/Cone like
CNGB3	2.16301	0.766	0.004	0	0	Cones/Cone like
AC055733.2	2.15468	0.745	0.112	0	0	Cones/Cone like
GNGT2	2.15141	0.908	0.305	0	0	Cones/Cone like
RABL3	2.11248	0.857	0.168	0	0	Cones/Cone like
DZIP3	2.09339	0.812	0.214	0	0	Cones/Cone like
MAP1LC3A	2.04214	0.787	0.093	0	0	Cones/Cone like
TAFA3	2.04152	0.551	0.018	0	0	Cones/Cone like
CC2D2A	2.03185	0.891	0.272	0	0	Cones/Cone like
CA2	1.97213	0.766	0.148	0	0	Cones/Cone like
RAB41	1.96628	0.648	0.014	0	0	Cones/Cone like
H2AW	1.94302	0.565	0.055	0	0	Cones/Cone like
MEF2C	1.79695	0.718	0.053	0	0	Cones/Cone like
PRCD	1.72906	0.947	0.36	0	0	Cones/Cone like
COL4A3	1.70784	0.572	0.012	0	0	Cones/Cone like
SLC6A6	1.59828	0.748	0.136	0	0	Cones/Cone like
ECHDC2	1.59126	0.739	0.086	0	0	Cones/Cone like
PLA2G5	1.58838	0.65	0.015	0	0	Cones/Cone like
GABARAPL1	1.5647	0.801	0.143	0	0	Cones/Cone like
SNCB	1.55344	0.764	0.13	0	0	Cones/Cone like
LRRC39	1.5417	0.692	0.047	0	0	Cones/Cone like
C16orf74	1.51195	0.738	0.161	0	0	Cones/Cone like
BCO2	1.49055	0.695	0.071	0	0	Cones/Cone like
GNAT2	1.48877	0.614	0.126	0	0	Cones/Cone like
PKIB	1.47662	0.715	0.111	0	0	Cones/Cone like
TRAC	1.45551	0.785	0.178	0	0	Cones/Cone like
MATN2	1.44952	0.637	0.106	0	0	Cones/Cone like
MIR3976HG	1.44796	0.46	0.001	0	0	Cones/Cone like
NTM	1.44097	0.833	0.189	0	0	Cones/Cone like
CNGB1	1.39702	0.868	0.106	0	0	Cones/Cone like
LINC02865	1.38475	0.489	0.031	0	0	Cones/Cone like
PTENP1-AS	1.37873	0.482	0.05	0	0	Cones/Cone like
PIWIL1	1.36361	0.572	0.042	0	0	Cones/Cone like
DHRS11	1.3586	0.593	0.108	0	0	Cones/Cone like
LRRIQ1	1.35711	0.68	0.08	0	0	Cones/Cone like
CALB1	1.31663	0.371	0.031	0	0	Cones/Cone like
LNP1	1.29498	0.572	0.094	0	0	Cones/Cone like
PRPH2	1.2949	0.787	0.142	0	0	Cones/Cone like
WAKMAR2	1.28891	0.437	0.008	0	0	Cones/Cone like
UBAP1L	1.28854	0.606	0.081	0	0	Cones/Cone like
KIF9	1.28459	0.627	0.107	0	0	Cones/Cone like
BHLHE41	1.2467	0.618	0.052	0	0	Cones/Cone like
AC007349.2	1.23595	0.498	0.022	0	0	Cones/Cone like
FAM107A	1.23314	0.685	0.147	0	0	Cones/Cone like
SAMD7	1.23233	0.62	0.038	0	0	Cones/Cone like
RDH12	1.22689	0.72	0.067	0	0	Cones/Cone like
DIAPH2-AS1	1.21676	0.366	0.004	0	0	Cones/Cone like
CABP4	1.17781	0.597	0.046	0	0	Cones/Cone like
GRK7	1.17596	0.426	0.001	0	0	Cones/Cone like
MCF2	1.17482	0.44	0.006	0	0	Cones/Cone like
AC092966.1	1.17093	0.368	0.001	0	0	Cones/Cone like
LRATD2	1.16621	0.4	0.024	0	0	Cones/Cone like
LINC00888	1.15554	0.431	0.054	0	0	Cones/Cone like
SLC39A5	1.13927	0.4	0.003	0	0	Cones/Cone like
ELOVL2-AS1	1.13459	0.356	0.016	0	0	Cones/Cone like
FRMPD2	1.13	0.498	0.028	0	0	Cones/Cone like
ANKRD33	1.12315	0.583	0.062	0	0	Cones/Cone like
FAM138D	1.10529	0.452	0.022	0	0	Cones/Cone like
AC126696.2	1.08781	0.415	0.008	0	0	Cones/Cone like
RGS9	1.08755	0.6	0.054	0	0	Cones/Cone like
EMB	1.087	0.437	0.038	0	0	Cones/Cone like
AL139220.2	1.08094	0.43	0.03	0	0	Cones/Cone like
WLS	1.07087	0.46	0.037	0	0	Cones/Cone like
GPR160	1.06903	0.577	0.059	0	0	Cones/Cone like
AL096814.2	1.06423	0.389	0.035	0	0	Cones/Cone like
AC018521.5	1.04384	0.414	0.045	0	0	Cones/Cone like
AC000124.1	1.0405	0.452	0.023	0	0	Cones/Cone like
GPR155	1.00427	0.419	0.033	0	0	Cones/Cone like
WWC2-AS1	0.999229	0.452	0.039	0	0	Cones/Cone like
RSPH1	0.983108	0.495	0.046	0	0	Cones/Cone like
IMPDH1	0.978793	0.535	0.082	0	0	Cones/Cone like
DLG2	0.962351	0.454	0.035	0	0	Cones/Cone like
FBXO16	0.953626	0.477	0.055	0	0	Cones/Cone like
FAM138E	0.950188	0.414	0.02	0	0	Cones/Cone like
PPP3CC	0.946991	0.474	0.061	0	0	Cones/Cone like
IGFBP7	0.929749	0.327	0.006	0	0	Cones/Cone like
DRD4	0.880984	0.396	0.038	0	0	Cones/Cone like
MREG	0.866022	0.472	0.068	0	0	Cones/Cone like
ITPR2	0.858809	0.419	0.056	0	0	Cones/Cone like
LINC02617	0.836468	0.261	0.001	0	0	Cones/Cone like
HSPA1A	2.79227	0.763	0.543	0	0	Retinoma like
HSPB1	2.72509	0.754	0.292	0	0	Retinoma like
HSPA6	2.65575	0.364	0.031	0	0	Retinoma like
DNAJB1	2.57383	0.694	0.326	0	0	Retinoma like
HSPA1B	2.55028	0.7	0.316	0	0	Retinoma like
HSPH1	2.07846	0.752	0.373	0	0	Retinoma like
HSP90AA1	1.791	0.993	0.978	0	0	Retinoma like
ZFAS1	1.73921	0.956	0.802	0	0	Retinoma like
EPB41L4A-AS1	1.71156	0.868	0.483	0	0	Retinoma like
SNHG8	1.43584	0.782	0.447	0	0	Retinoma like
SNHG7	1.42195	0.81	0.513	0	0	Retinoma like
CACYBP	1.21692	0.924	0.799	0	0	Retinoma like
TAF1D	1.20848	0.787	0.471	0	0	Retinoma like
RPS27	1.1863	0.996	0.984	0	0	Retinoma like
EIF4A2	1.18122	0.939	0.766	0	0	Retinoma like
RPL21	1.16254	0.995	0.989	0	0	Retinoma like
RPL31	1.1534	0.983	0.941	0	0	Retinoma like
RPL36	1.14409	0.976	0.948	0	0	Retinoma like
RPL9	1.11348	0.989	0.97	0	0	Retinoma like
RPL7	1.11312	0.993	0.967	0	0	Retinoma like
RPS29	1.10827	0.979	0.954	0	0	Retinoma like
RPL5	1.10765	0.994	0.957	0	0	Retinoma like
RPL10A	1.09501	0.992	0.962	0	0	Retinoma like
RPL13A	1.09105	0.997	0.991	0	0	Retinoma like
RPL39	1.0874	0.986	0.965	0	0	Retinoma like
RPL26	1.08653	0.988	0.969	0	0	Retinoma like
RPL32	1.06544	0.995	0.987	0	0	Retinoma like
RPL35A	1.06376	0.992	0.973	0	0	Retinoma like
RPL12	1.05521	0.981	0.954	0	0	Retinoma like
RPS3A	1.04717	0.998	0.983	0	0	Retinoma like
RPL24	1.04422	0.985	0.965	0	0	Retinoma like
RPS15A	1.02216	0.993	0.978	0	0	Retinoma like
RPS20	1.01439	0.986	0.943	0	0	Retinoma like
RPL37	1.01269	0.982	0.939	0	0	Retinoma like
EIF1	1.00872	0.975	0.937	0	0	Retinoma like
RPL29	1.00688	0.984	0.963	0	0	Retinoma like
RPS4X	1.00498	0.992	0.978	0	0	Retinoma like
RPL18A	1.00337	0.996	0.985	0	0	Retinoma like
RPL23	1.00168	0.973	0.922	0	0	Retinoma like
RPL34	1.00133	0.994	0.981	0	0	Retinoma like
RPS24	0.999929	0.994	0.979	0	0	Retinoma like
EIF3E	0.992992	0.933	0.825	0	0	Retinoma like
RPL11	0.981281	0.996	0.988	0	0	Retinoma like
TAF7	0.977906	0.823	0.666	0	0	Retinoma like
RPS19	0.977358	0.998	0.983	0	0	Retinoma like
RPS2	0.964952	0.993	0.973	0	0	Retinoma like
RPL10	0.96136	0.997	0.988	0	0	Retinoma like
RPL6	0.948366	0.995	0.975	0	0	Retinoma like
RPL30	0.946695	0.985	0.96	0	0	Retinoma like
RPL41	0.946394	0.992	0.984	0	0	Retinoma like
RPL37A	0.943988	0.989	0.976	0	0	Retinoma like
RPS15	0.940847	0.995	0.985	0	0	Retinoma like
RPSA	0.934887	0.99	0.966	0	0	Retinoma like
RPS28	0.923801	0.989	0.969	0	0	Retinoma like
KHDC4	0.920721	0.623	0.38	0	0	Retinoma like
C6orf48	0.918334	0.651	0.524	0	0	Retinoma like
RPL35	0.911499	0.982	0.958	0	0	Retinoma like
RPL7A	0.909794	0.987	0.969	0	0	Retinoma like
RPL3	0.909052	0.996	0.993	0	0	Retinoma like
RPS5	0.905403	0.985	0.967	0	0	Retinoma like
RPL36A	0.904614	0.916	0.793	0	0	Retinoma like
RPL18	0.898998	0.991	0.965	0	0	Retinoma like
SNHG12	0.88693	0.461	0.16	0	0	Retinoma like
RPL15	0.881124	0.994	0.978	0	0	Retinoma like
RPS12	0.879752	0.986	0.967	0	0	Retinoma like
RPS9	0.87667	0.985	0.973	0	0	Retinoma like
RPL14	0.874706	0.992	0.969	0	0	Retinoma like
RPL22	0.872619	0.98	0.938	0	0	Retinoma like
RPS11	0.869268	0.984	0.95	0	0	Retinoma like
NACA	0.867904	0.985	0.949	0	0	Retinoma like
RPL27A	0.864103	0.979	0.963	0	0	Retinoma like
RPS3	0.861678	0.997	0.982	0	0	Retinoma like
RPL4	0.86012	0.988	0.959	0	0	Retinoma like
RPL38	0.852805	0.97	0.928	0	0	Retinoma like
CDCA7	0.852527	0.687	0.517	0	0	Retinoma like
RPS7	0.851139	0.998	0.986	0	0	Retinoma like
RPS13	0.849126	0.99	0.978	0	0	Retinoma like
RPS25	0.833574	0.988	0.964	0	0	Retinoma like
RPS23	0.833495	0.994	0.98	0	0	Retinoma like
RPS8	0.830787	0.996	0.981	0	0	Retinoma like
HSP90AB1	0.816813	0.988	0.924	0	0	Retinoma like
RPS16	0.816716	0.989	0.976	0	0	Retinoma like
RPS18	0.810833	0.998	0.987	0	0	Retinoma like
NPM1	0.809616	0.968	0.91	0	0	Retinoma like
ATF4	0.809369	0.786	0.59	0	0	Retinoma like
RPS17	0.806511	0.885	0.782	0	0	Retinoma like
ZFAND2A	0.803297	0.337	0.128	0	0	Retinoma like
EEF2	0.794983	0.98	0.938	0	0	Retinoma like
CIRBP	0.79255	0.951	0.901	0	0	Retinoma like
NSA2	0.782503	0.696	0.566	0	0	Retinoma like
FAU	0.781175	0.982	0.963	0	0	Retinoma like
RPS6	0.778421	0.996	0.986	0	0	Retinoma like
RPL27	0.776013	0.969	0.939	0	0	Retinoma like
EIF3H	0.767158	0.898	0.787	0	0	Retinoma like
RPL13	0.764921	0.993	0.988	0	0	Retinoma like
POLR1D	0.764904	0.758	0.602	0	0	Retinoma like
RPL23A	0.764197	0.992	0.971	0	0	Retinoma like
RPLP0	0.751896	0.996	0.976	0	0	Retinoma like
RPS27A	0.745711	0.997	0.987	0	0	Retinoma like
EEF1B2	0.739211	0.976	0.912	0	0	Retinoma like
HIST1H4C	2.72816	0.783	0.58	0	0	MKI67+ photoreceptorness decreased
CENPF	1.91997	0.936	0.459	0	0	MKI67+ photoreceptorness decreased
UBE2C	1.87706	0.781	0.269	0	0	MKI67+ photoreceptorness decreased
PTTG1	1.84389	0.82	0.326	0	0	MKI67+ photoreceptorness decreased
TOP2A	1.79241	0.895	0.398	0	0	MKI67+ photoreceptorness decreased
MKI67	1.7285	0.846	0.286	0	0	MKI67+ photoreceptorness decreased
UBE2S	1.5321	0.916	0.544	0	0	MKI67+ photoreceptorness decreased
ASPM	1.50778	0.686	0.253	0	0	MKI67+ photoreceptorness decreased
NUSAP1	1.4431	0.877	0.397	0	0	MKI67+ photoreceptorness decreased
NUF2	1.36323	0.653	0.172	0	0	MKI67+ photoreceptorness decreased
BIRC5	1.3585	0.662	0.167	0	0	MKI67+ photoreceptorness decreased
KPNA2	1.34504	0.777	0.39	0	0	MKI67+ photoreceptorness decreased
SMC4	1.32099	0.945	0.565	0	0	MKI67+ photoreceptorness decreased
HMGB2	1.31663	0.995	0.848	0	0	MKI67+ photoreceptorness decreased
HIST1H1C	1.28888	0.487	0.238	0	0	MKI67+ photoreceptorness decreased
TPX2	1.26032	0.762	0.268	0	0	MKI67+ photoreceptorness decreased
GTSE1	1.23976	0.739	0.201	0	0	MKI67+ photoreceptorness decreased
NEK2	1.21764	0.575	0.175	0	0	MKI67+ photoreceptorness decreased
CDC20	1.21486	0.49	0.132	0	0	MKI67+ photoreceptorness decreased
CKAP2	1.21111	0.82	0.407	0	0	MKI67+ photoreceptorness decreased
CCNB1	1.20794	0.482	0.136	0	0	MKI67+ photoreceptorness decreased
RRM2	1.20259	0.759	0.272	0	0	MKI67+ photoreceptorness decreased
CKS1B	1.19018	0.73	0.264	0	0	MKI67+ photoreceptorness decreased
CDKN3	1.14938	0.671	0.191	0	0	MKI67+ photoreceptorness decreased
CDK1	1.10987	0.76	0.275	0	0	MKI67+ photoreceptorness decreased
CENPA	1.07456	0.452	0.073	0	0	MKI67+ photoreceptorness decreased
ARL6IP1	1.07125	0.833	0.602	0	0	MKI67+ photoreceptorness decreased
PBK	1.06178	0.597	0.128	0	0	MKI67+ photoreceptorness decreased
ENDOG	1.04791	0.58	0.149	0	0	MKI67+ photoreceptorness decreased
KIFC1	1.03897	0.729	0.24	0	0	MKI67+ photoreceptorness decreased
AURKB	1.02729	0.527	0.107	0	0	MKI67+ photoreceptorness decreased
UBE2T	1.02326	0.934	0.575	0	0	MKI67+ photoreceptorness decreased
KIF20B	1.01114	0.649	0.243	0	0	MKI67+ photoreceptorness decreased
CDKN2D	1.00832	0.605	0.192	0	0	MKI67+ photoreceptorness decreased
CKAP2L	1.00704	0.618	0.141	0	0	MKI67+ photoreceptorness decreased
HMGB3	1.00678	0.885	0.48	0	0	MKI67+ photoreceptorness decreased
H2AFZ	1.00471	0.816	0.674	0	0	MKI67+ photoreceptorness decreased
CCNB2	0.992035	0.572	0.232	0	0	MKI67+ photoreceptorness decreased
HIST1H1D	0.991491	0.3	0.13	0	0	MKI67+ photoreceptorness decreased
HMGB1	0.991489	0.999	0.919	0	0	MKI67+ photoreceptorness decreased
CCNA2	0.988295	0.553	0.126	0	0	MKI67+ photoreceptorness decreased
CKS2	0.987962	0.735	0.339	0	0	MKI67+ photoreceptorness decreased
MAD2L1	0.976359	0.801	0.348	0	0	MKI67+ photoreceptorness decreased
CENPE	0.970262	0.426	0.085	0	0	MKI67+ photoreceptorness decreased
HIST1H1E	0.967764	0.45	0.226	0	0	MKI67+ photoreceptorness decreased
SGO2	0.967502	0.502	0.109	0	0	MKI67+ photoreceptorness decreased
HIST2H2AC	0.965749	0.364	0.127	0	0	MKI67+ photoreceptorness decreased
TUBA1B	0.963286	0.998	0.946	0	0	MKI67+ photoreceptorness decreased
CENPW	0.956438	0.625	0.18	0	0	MKI67+ photoreceptorness decreased
HIST1H1B	0.946791	0.279	0.084	0	0	MKI67+ photoreceptorness decreased
NDC80	0.923011	0.577	0.13	0	0	MKI67+ photoreceptorness decreased
SGO1	0.921055	0.601	0.177	0	0	MKI67+ photoreceptorness decreased
CALM2	0.9066	0.999	0.932	0	0	MKI67+ photoreceptorness decreased
PCLAF	0.90047	0.769	0.373	0	0	MKI67+ photoreceptorness decreased
KNL1	0.89407	0.501	0.096	0	0	MKI67+ photoreceptorness decreased
NMU	0.892871	0.555	0.167	0	0	MKI67+ photoreceptorness decreased
SPC25	0.884206	0.568	0.127	0	0	MKI67+ photoreceptorness decreased
KIF14	0.872996	0.418	0.087	0	0	MKI67+ photoreceptorness decreased
CDCA8	0.869252	0.542	0.133	0	0	MKI67+ photoreceptorness decreased
PLK1	0.860365	0.353	0.064	0	0	MKI67+ photoreceptorness decreased
JPT1	0.858996	0.933	0.638	0	0	MKI67+ photoreceptorness decreased
DHFR	0.858139	0.797	0.43	0	0	MKI67+ photoreceptorness decreased
ANP32E	0.856147	0.934	0.629	0	0	MKI67+ photoreceptorness decreased
KNSTRN	0.840276	0.506	0.164	0	0	MKI67+ photoreceptorness decreased
DYNLL1	0.838678	0.985	0.796	0	0	MKI67+ photoreceptorness decreased
TUBB4B	0.834295	0.967	0.81	0	0	MKI67+ photoreceptorness decreased
PRC1	0.833237	0.643	0.221	0	0	MKI67+ photoreceptorness decreased
DLGAP5	0.816838	0.448	0.077	0	0	MKI67+ photoreceptorness decreased
PIMREG	0.803592	0.465	0.081	0	0	MKI67+ photoreceptorness decreased
DTYMK	0.786178	0.788	0.366	0	0	MKI67+ photoreceptorness decreased
CCDC34	0.784916	0.805	0.392	0	0	MKI67+ photoreceptorness decreased
LBR	0.784239	0.872	0.521	0	0	MKI67+ photoreceptorness decreased
H2AFV	0.782422	0.787	0.539	0	0	MKI67+ photoreceptorness decreased
SMC2	0.782238	0.882	0.514	0	0	MKI67+ photoreceptorness decreased
TACC3	0.780964	0.561	0.111	0	0	MKI67+ photoreceptorness decreased
MIS18BP1	0.772439	0.772	0.357	0	0	MKI67+ photoreceptorness decreased
KIF11	0.770236	0.548	0.159	0	0	MKI67+ photoreceptorness decreased
MYBL2	0.768976	0.583	0.173	0	0	MKI67+ photoreceptorness decreased
NUCKS1	0.761837	0.985	0.828	0	0	MKI67+ photoreceptorness decreased
FBXO5	0.752621	0.697	0.299	0	0	MKI67+ photoreceptorness decreased
CALM3	0.750911	0.903	0.582	0	0	MKI67+ photoreceptorness decreased
C21orf58	0.74523	0.652	0.237	0	0	MKI67+ photoreceptorness decreased
TUBA1A	0.738471	0.982	0.832	0	0	MKI67+ photoreceptorness decreased
PRR11	0.734811	0.501	0.135	0	0	MKI67+ photoreceptorness decreased
CKAP5	0.733768	0.649	0.293	0	0	MKI67+ photoreceptorness decreased
UBB	0.731656	0.997	0.911	0	0	MKI67+ photoreceptorness decreased
NCAPG	0.725235	0.581	0.161	0	0	MKI67+ photoreceptorness decreased
CDCA3	0.715531	0.402	0.091	0	0	MKI67+ photoreceptorness decreased
KIF2C	0.714877	0.447	0.084	0	0	MKI67+ photoreceptorness decreased
AURKA	0.705115	0.403	0.098	0	0	MKI67+ photoreceptorness decreased
KIF23	0.696252	0.463	0.1	0	0	MKI67+ photoreceptorness decreased
MXD3	0.692783	0.435	0.078	0	0	MKI67+ photoreceptorness decreased
KIF22	0.691356	0.765	0.362	0	0	MKI67+ photoreceptorness decreased
H2AFX	0.691229	0.504	0.171	0	0	MKI67+ photoreceptorness decreased
TROAP	0.686727	0.399	0.084	0	0	MKI67+ photoreceptorness decreased
H1FX	0.685547	0.765	0.516	0	0	MKI67+ photoreceptorness decreased
SAC3D1	0.685382	0.648	0.32	0	0	MKI67+ photoreceptorness decreased
CEP55	0.683414	0.415	0.071	0	0	MKI67+ photoreceptorness decreased
RHEB	0.679234	0.919	0.61	0	0	MKI67+ photoreceptorness decreased
ASF1B	0.679034	0.488	0.114	0	0	MKI67+ photoreceptorness decreased
SPP1	6.90077	0.888	0.086	0	0	Microglia
FTL	6.04722	0.998	0.918	0	0	Microglia
CD74	5.21135	0.851	0.017	0	0	Microglia
B2M	5.03377	0.989	0.398	0	0	Microglia
CTSD	4.79919	0.869	0.252	0	0	Microglia
APOC1	4.60137	0.819	0.147	0	0	Microglia
TYROBP	4.57825	0.896	0.007	0	0	Microglia
HLA-DRA	4.51324	0.772	0.005	0	0	Microglia
APOE	4.47963	0.837	0.08	0	0	Microglia
CTSB	4.34437	0.871	0.297	0	0	Microglia
S100A11	4.08547	0.848	0.008	0	0	Microglia
SRGN	4.0679	0.834	0.005	0	0	Microglia
SAT1	3.97877	0.891	0.215	0	0	Microglia
HMOX1	3.82643	0.661	0.006	0	0	Microglia
GPX1	3.77169	0.722	0.159	0	0	Microglia
C1QB	3.66249	0.48	0.002	0	0	Microglia
C1QA	3.62058	0.628	0.003	0	0	Microglia
LGALS1	3.60552	0.738	0.023	0	0	Microglia
HLA-DPA1	3.60023	0.683	0.01	0	0	Microglia
NPC2	3.59787	0.802	0.094	0	0	Microglia
GPNMB	3.52286	0.689	0.007	0	0	Microglia
VIM	3.47741	0.815	0.161	0	0	Microglia
CSTB	3.45056	0.822	0.505	0	0	Microglia
FCER1G	3.42868	0.729	0.003	0	0	Microglia
HLA-DRB1	3.40858	0.697	0.009	0	0	Microglia
NUPR1	3.37869	0.607	0.011	0	0	Microglia
HLA-B	3.36112	0.771	0.048	0	0	Microglia
CTSL	3.3222	0.762	0.293	0	0	Microglia
C1QC	3.3213	0.597	0.002	0	0	Microglia
RNASET2	3.31061	0.767	0.075	0	0	Microglia
RGS1	3.21076	0.613	0.002	0	0	Microglia
AIF1	3.19697	0.731	0.003	0	0	Microglia
CTSZ	3.15182	0.696	0.006	0	0	Microglia
LAPTM5	3.13437	0.782	0.004	0	0	Microglia
PLIN2	3.09683	0.715	0.261	0	0	Microglia
HLA-DPB1	3.08216	0.662	0.105	0	0	Microglia
HLA-A	3.05954	0.821	0.223	0	0	Microglia
CYBA	3.02062	0.737	0.098	0	0	Microglia
CXCL8	2.99121	0.487	0.003	0	0	Microglia
CD14	2.93544	0.607	0.007	0	0	Microglia
TMSB4XP4	2.88405	0.607	0.101	0	0	Microglia
CCL4	2.85567	0.365	0.002	0	0	Microglia
LYZ	2.82599	0.607	0.003	0	0	Microglia
CTSS	2.78516	0.679	0.004	0	0	Microglia
S100A10	2.77495	0.646	0.051	0	0	Microglia
HLA-E	2.75013	0.724	0.009	0	0	Microglia
CCL3	2.70906	0.491	0.003	0	0	Microglia
PSAP	2.68937	0.854	0.563	0	0	Microglia
LGMN	2.63275	0.626	0.13	0	0	Microglia
LIPA	2.62908	0.646	0.035	0	0	Microglia
FCGRT	2.6149	0.662	0.037	0	0	Microglia
IFI6	2.55206	0.606	0.033	0	0	Microglia
NEAT1	2.53291	0.787	0.385	0	0	Microglia
FTH1	2.52485	0.998	0.983	0	0	Microglia
GRN	2.46866	0.709	0.163	0	0	Microglia
SH3BGRL3	2.40236	0.813	0.443	0	0	Microglia
MT-RNR2	2.38998	0.768	0.231	0	0	Microglia
VAMP8	2.38972	0.642	0.004	0	0	Microglia
ITGB2	2.38271	0.617	0.002	0	0	Microglia
ZFP36L1	2.31203	0.594	0.008	0	0	Microglia
FCGR3A	2.29072	0.507	0.001	0	0	Microglia
FABP4	2.18698	0.258	0.003	0	0	Microglia
HLA-C	2.1832	0.519	0.094	0	0	Microglia
LGALS3	2.12335	0.49	0.009	0	0	Microglia
DUSP1	2.10786	0.644	0.249	0	0	Microglia
ASAH1	2.0916	0.672	0.234	0	0	Microglia
S100A9	2.08698	0.454	0.001	0	0	Microglia
ANXA1	2.05997	0.539	0.002	0	0	Microglia
HLA-DQA1	2.00863	0.418	0.001	0	0	Microglia
SELENOP	2.00445	0.395	0.013	0	0	Microglia
ZFP36	1.97401	0.529	0.016	0	0	Microglia
LSP1	1.96978	0.584	0.006	0	0	Microglia
HLA-DMA	1.9691	0.524	0.007	0	0	Microglia
MT-RNR1	1.93502	0.752	0.213	0	0	Microglia
ARHGDIB	1.91588	0.557	0.002	0	0	Microglia
RNASE1	1.88605	0.189	0.001	0	0	Microglia
HLA-DMB	1.87715	0.518	0.002	0	0	Microglia
CTSC	1.87311	0.555	0.031	0	0	Microglia
HLA-DRB5	1.86911	0.414	0.01	0	0	Microglia
PLAUR	1.86253	0.504	0.005	0	0	Microglia
MAFB	1.8446	0.533	0.02	0	0	Microglia
TYMP	1.84411	0.577	0.065	0	0	Microglia
HCST	1.82206	0.473	0.009	0	0	Microglia
HLA-DQB1	1.81291	0.558	0.13	0	0	Microglia
ALOX5AP	1.77861	0.33	0.002	0	0	Microglia
BLVRB	1.76281	0.496	0.029	0	0	Microglia
CEBPD	1.75378	0.51	0.042	0	0	Microglia
TREM2	1.74725	0.403	0.014	0	0	Microglia
CD68	1.74635	0.403	0.003	0	0	Microglia
CEBPB	1.71732	0.524	0.024	0	0	Microglia
FXYD5	1.70366	0.573	0.045	0	0	Microglia
TSC22D3	1.69851	0.505	0.061	0	0	Microglia
ACP5	1.68298	0.451	0.047	0	0	Microglia
C15orf48	1.68249	0.398	0.002	0	0	Microglia
ATP6V0E1	1.67645	0.646	0.199	0	0	Microglia
S100A4	1.67504	0.317	0.005	0	0	Microglia
MS4A7	1.65907	0.443	0.001	0	0	Microglia
CCL4L2	1.65563	0.18	0.001	0	0	Microglia
IFITM3	1.65288	0.482	0.01	0	0	Microglia
ABCA1	1.65223	0.51	0.086	0	0	Microglia
