# Supplementary material for: Single-cell transcriptomics enable the characterization of local extension in retinoblastoma
Source: Commun Biol. 2024 Jan 3;7:11. doi: 10.1038/s42003-023-05732-y (PMC10764716; doi:10.1038/s42003-023-05732-y)
Supplement: Supplementary file 4 — Supplementary Data 2 [file 42003_2023_5732_MOESM4_ESM.xlsx]

## Sheet: Supplementary Data 2
# Supplementary Data 2. Differentially expressed genes between intraocular and extaocular RB samples in CPL cells, RL cells, and MKI67+ PhrD cells.
Gene	avg_log2FC	pct.1	pct.2	p_val	p_val_adj	Change	Cell Type
GAS5	-0.778605	0.153	0.297	0	0	Down	CPL
PDC	-1.17174	0.195	0.533	0	0	Down	CPL
NENF	-0.645596	0.515	0.745	0	0	Down	CPL
MZT2B	-0.674454	0.801	0.915	0	0	Down	CPL
NCKAP5	-0.840574	0.326	0.63	0	0	Down	CPL
MPP4	-0.588213	0.168	0.325	0	0	Down	CPL
ARL4C	-0.728179	0.495	0.711	0	0	Down	CPL
HES6	-0.881959	0.638	0.806	0	0	Down	CPL
PEG10	-0.799857	0.591	0.752	0	0	Down	CPL
CCDC136	-0.790044	0.155	0.402	0	0	Down	CPL
SNHG6	-0.646889	0.162	0.306	0	0	Down	CPL
CADM1	-0.59748	0.416	0.651	0	0	Down	CPL
RPS26	-1.11798	0.809	0.863	0	0	Down	CPL
MAB21L1	-0.6275	0.526	0.715	0	0	Down	CPL
FOS	-0.830165	0.189	0.407	0	0	Down	CPL
SNHG29	-1.05521	0.161	0.307	0	0	Down	CPL
JUND	-0.701985	0.384	0.551	0	0	Down	CPL
DMD	-0.6481	0.137	0.378	0	0	Down	CPL
XIST	-1.22849	0.318	0.722	0	0	Down	CPL
MT-ND1	-0.828479	0.929	0.983	0	0	Down	CPL
MT-ND2	-0.755098	0.922	0.973	0	0	Down	CPL
CTCFL	-0.782972	0.014	0.265	0	0	Down	CPL
PRAME	-1.02824	0.106	0.379	0	0	Down	CPL
GNGT1	-0.731011	0.292	0.375	9.45575e-177	2.76306e-172	Down	CPL
PDE6H	-0.625943	0.672	0.66	4.19497e-92	1.22581e-87	Down	CPL
COL16A1	0.687839	0.481	0.248	0	0	Up	CPL
NEUROG1	0.783815	0.314	0.077	0	0	Up	CPL
TUBB2B	0.755478	0.976	0.941	0	0	Up	CPL
TMEM14C	0.91069	0.823	0.672	0	0	Up	CPL
TMEM14B	0.866212	0.833	0.718	0	0	Up	CPL
ELOVL2	0.701462	0.648	0.451	0	0	Up	CPL
DEK	0.964387	0.976	0.938	0	0	Up	CPL
SOX4	0.818546	0.939	0.789	0	0	Up	CPL
PRL	1.30586	0.409	0.031	0	0	Up	CPL
C6orf62	0.66522	0.505	0.307	0	0	Up	CPL
GMNN	0.742383	0.771	0.624	0	0	Up	CPL
TRIM27	0.604662	0.449	0.214	0	0	Up	CPL
GNL1	0.605842	0.496	0.284	0	0	Up	CPL
MRPS18B	0.899912	0.733	0.505	0	0	Up	CPL
ATAT1	0.819883	0.568	0.266	0	0	Up	CPL
NRM	0.615415	0.521	0.332	0	0	Up	CPL
TUBB	1.31383	0.998	0.985	0	0	Up	CPL
BAG6	0.927697	0.725	0.476	0	0	Up	CPL
GPANK1	0.585972	0.528	0.346	0	0	Up	CPL
CSNK2B	0.90671	0.815	0.636	0	0	Up	CPL
LSM2	0.90582	0.776	0.608	0	0	Up	CPL
HSPA1A	0.955347	0.643	0.458	0	0	Up	CPL
EHMT2	0.799094	0.679	0.446	0	0	Up	CPL
NELFE	0.642405	0.674	0.491	0	0	Up	CPL
ATF6B	0.756688	0.599	0.346	0	0	Up	CPL
RNF5	0.877242	0.774	0.554	0	0	Up	CPL
BRD2	0.701712	0.725	0.562	0	0	Up	CPL
SLC39A7	0.605463	0.458	0.248	0	0	Up	CPL
RPS18	0.593222	0.998	0.995	0	0	Up	CPL
PFDN6	0.599834	0.583	0.399	0	0	Up	CPL
DAXX	0.858832	0.623	0.346	0	0	Up	CPL
CUTA	1.24751	0.932	0.842	0	0	Up	CPL
HMGA1	1.10987	0.973	0.923	0	0	Up	CPL
SNRPC	1.00025	0.788	0.568	0	0	Up	CPL
TULP1	0.895664	0.887	0.753	0	0	Up	CPL
SRPK1	0.683812	0.678	0.482	0	0	Up	CPL
MTCH1	0.780378	0.786	0.621	0	0	Up	CPL
PIM1	0.608191	0.457	0.261	0	0	Up	CPL
RNF8	0.621885	0.603	0.432	0	0	Up	CPL
GLO1	0.757185	0.702	0.537	0	0	Up	CPL
RPL7L1	0.623255	0.696	0.577	0	0	Up	CPL
CNPY3	0.632812	0.525	0.325	0	0	Up	CPL
KLHDC3	0.602521	0.649	0.479	0	0	Up	CPL
YIPF3	0.728815	0.685	0.505	0	0	Up	CPL
HSP90AB1	0.967444	0.986	0.972	0	0	Up	CPL
CDC5L	0.6081	0.673	0.545	0	0	Up	CPL
MCM3	0.801523	0.826	0.715	0	0	Up	CPL
CD24	0.832242	0.753	0.428	0	0	Up	CPL
LHX3	0.929203	0.644	0.29	0	0	Up	CPL
DDIT4	0.594245	0.534	0.407	0	0	Up	CPL
RBP4	0.678091	0.655	0.44	0	0	Up	CPL
MDK	0.771128	0.773	0.531	0	0	Up	CPL
ESAM	0.615397	0.411	0.202	0	0	Up	CPL
TPI1	0.589461	0.974	0.919	0	0	Up	CPL
CHGA	0.62951	0.621	0.435	0	0	Up	CPL
ALDOA	1.33532	0.294	0.135	0	0	Up	CPL
COTL1	0.66973	0.614	0.462	0	0	Up	CPL
SSTR2	0.587314	0.535	0.399	0	0	Up	CPL
BSG	0.664074	0.95	0.898	0	0	Up	CPL
MT-ND4L	1.58284	0.639	0.536	0	0	Up	CPL
RPS4Y1	0.969173	0.5	0.145	0	0	Up	CPL
C6orf48	0.845542	0.698	0.498	0	0	Up	CPL
FAM57B	0.588176	0.689	0.467	0	0	Up	CPL
TFF1	0.674914	0.981	0.64	0	0	Up	CPL
DDX1	1.04632	0.637	0.632	7.45104e-73	2.17727e-68	Up	CPL
RAB1A	0.607006	0.5	0.48	1.77937e-57	5.1995e-53	Up	CPL
RPS11	-0.657931	0.976	0.989	3.04184e-190	8.88858e-186	Down	RL
MT-ND1	-0.927349	0.599	0.833	4.54762e-145	1.32886e-140	Down	RL
SNHG1	-1.69086	0.06	0.352	1.01035e-142	2.95234e-138	Down	RL
TPT1	-0.610909	0.968	0.98	1.4676e-131	4.28848e-127	Down	RL
GAS5	-2.30063	0.078	0.361	1.51013e-131	4.41275e-127	Down	RL
SNHG6	-2.24709	0.081	0.362	6.4623e-130	1.88835e-125	Down	RL
SNHG5	-0.981924	0.052	0.328	1.886e-128	5.51108e-124	Down	RL
SNHG29	-2.14005	0.082	0.362	7.95207e-128	2.32367e-123	Down	RL
LINC01578	-0.819479	0.022	0.277	4.92572e-127	1.43934e-122	Down	RL
MT-ND4	-0.79005	0.8	0.919	1.84381e-124	5.38781e-120	Down	RL
LINC01933	-0.914245	0.052	0.309	1.93147e-118	5.64396e-114	Down	RL
PDC	-0.893234	0.103	0.38	1.97825e-113	5.78066e-109	Down	RL
SNHG32	-0.611389	0.04	0.265	1.57664e-100	4.60709e-96	Down	RL
HES6	-0.898431	0.283	0.56	4.07365e-100	1.19036e-95	Down	RL
MT-RNR1	-1.65589	0.082	0.334	6.54651e-100	1.91296e-95	Down	RL
MAB21L1	-0.863711	0.317	0.586	7.34895e-100	2.14744e-95	Down	RL
XIST	-0.78158	0.288	0.565	1.14957e-99	3.35916e-95	Down	RL
AC243919.1	-0.792705	0.066	0.302	1.11553e-96	3.25968e-92	Down	RL
H3-3B	-1.07932	0.082	0.333	6.26012e-94	1.82927e-89	Down	RL
H2AZ1	-1.01825	0.076	0.316	2.1336e-93	6.23459e-89	Down	RL
LINC00632	-0.632573	0.048	0.267	2.39396e-93	6.99538e-89	Down	RL
MT-ATP6	-0.948656	0.562	0.728	1.85531e-92	5.42141e-88	Down	RL
MT-RNR2	-0.881547	0.082	0.334	4.99989e-91	1.46102e-86	Down	RL
H2AZ2	-0.668031	0.057	0.276	1.53844e-89	4.49549e-85	Down	RL
H3-3A	-0.961542	0.082	0.333	2.19594e-87	6.41675e-83	Down	RL
SEPTIN7	-0.629437	0.072	0.303	7.46466e-87	2.18125e-82	Down	RL
CCDC136	-0.60362	0.077	0.286	1.6666e-78	4.86998e-74	Down	RL
NEUROD4	-0.765288	0.233	0.467	3.46687e-77	1.01305e-72	Down	RL
GNGT1	-0.825292	0.127	0.336	1.10723e-71	3.23544e-67	Down	RL
BASP1	-0.708775	0.569	0.708	2.61517e-70	7.64179e-66	Down	RL
UBC	-0.867152	0.752	0.887	5.96357e-67	1.74261e-62	Down	RL
MT-ND2	-0.663673	0.579	0.741	1.32835e-64	3.88157e-60	Down	RL
PEG10	-0.65842	0.397	0.586	1.6872e-58	4.93017e-54	Down	RL
MT-CYB	-0.719783	0.458	0.64	1.87294e-55	5.47291e-51	Down	RL
DCT	-0.73205	0.583	0.733	6.29186e-52	1.83854e-47	Down	RL
AL451062.1	-0.670624	0.217	0.394	6.08872e-50	1.77919e-45	Down	RL
PDE6H	-1.00294	0.663	0.74	1.52616e-48	4.4596e-44	Down	RL
FILIP1L	-0.740137	0.166	0.321	3.47558e-43	1.0156e-38	Down	RL
LINC02154	-0.75901	0.141	0.292	1.52801e-40	4.46499e-36	Down	RL
RPS26	-0.835682	0.732	0.751	8.3843e-13	2.44997e-08	Down	RL
GAPDH	0.837195	0.991	0.975	1.16202e-251	3.39554e-247	Up	RL
TUBB	1.14186	0.987	0.944	5.08649e-235	1.48632e-230	Up	RL
LDHB	0.655033	0.966	0.917	3.67571e-183	1.07408e-178	Up	RL
C6orf48	1.09403	0.835	0.544	5.4169e-181	1.58287e-176	Up	RL
HMGA1	0.898396	0.941	0.892	1.49354e-164	4.36428e-160	Up	RL
CD24	0.908401	0.578	0.242	4.30972e-162	1.25934e-157	Up	RL
FAM57B	0.906558	0.623	0.269	1.52274e-161	4.4496e-157	Up	RL
ACTB	0.757838	0.963	0.899	1.71248e-153	5.00402e-149	Up	RL
TPI1	0.805434	0.926	0.806	3.75351e-151	1.09681e-146	Up	RL
CSNK2B	0.893556	0.758	0.557	1.82945e-142	5.34582e-138	Up	RL
CUTA	0.812791	0.799	0.702	6.89461e-90	2.01467e-85	Up	RL
RPS4Y1	0.772126	0.367	0.129	9.67668e-87	2.82762e-82	Up	RL
SNRPC	0.837478	0.622	0.468	1.04443e-82	3.05192e-78	Up	RL
TUBB2B	0.69863	0.915	0.858	1.97923e-79	5.78351e-75	Up	RL
STMN2	0.659096	0.802	0.665	1.80441e-78	5.27268e-74	Up	RL
RNF5	0.684114	0.536	0.347	5.2742e-74	1.54117e-69	Up	RL
DARS	0.620138	0.47	0.246	3.68429e-72	1.07659e-67	Up	RL
LHX3	0.600831	0.322	0.134	2.15773e-71	6.3051e-67	Up	RL
HSP90AB1	0.774526	0.991	0.987	2.99528e-65	8.75251e-61	Up	RL
MRPS18B	0.650017	0.513	0.358	9.8794e-59	2.88686e-54	Up	RL
MIF	0.71909	0.75	0.664	3.65856e-48	1.06907e-43	Up	RL
ALDOA	1.37584	0.28	0.144	3.80211e-47	1.11101e-42	Up	RL
HSPB1	0.691517	0.811	0.721	4.03915e-46	1.18028e-41	Up	RL
LSM2	0.692426	0.475	0.349	4.99818e-46	1.46052e-41	Up	RL
TMEM14C	0.625515	0.637	0.554	6.72757e-45	1.96586e-40	Up	RL
TMEM14B	0.591896	0.528	0.437	5.87684e-32	1.71727e-27	Up	RL
MT-ND4L	0.649367	0.329	0.3	1.29515e-07	0.00378455	Up	RL
PDC	-0.952825	0.171	0.488	0	0	Down	MKI67+ PhrD
MZT2B	-0.626602	0.948	0.982	0	0	Down	MKI67+ PhrD
NCKAP5	-0.729058	0.374	0.636	0	0	Down	MKI67+ PhrD
MAP2	-0.783757	0.436	0.686	0	0	Down	MKI67+ PhrD
ARL4C	-0.696225	0.627	0.816	0	0	Down	MKI67+ PhrD
HES6	-0.81603	0.845	0.93	0	0	Down	MKI67+ PhrD
PEG10	-0.766028	0.775	0.876	0	0	Down	MKI67+ PhrD
STMN4	-0.62088	0.181	0.466	0	0	Down	MKI67+ PhrD
NEAT1	-0.798912	0.4	0.604	0	0	Down	MKI67+ PhrD
CADM1	-0.633762	0.519	0.748	0	0	Down	MKI67+ PhrD
RPS26	-1.03067	0.937	0.945	0	0	Down	MKI67+ PhrD
FOS	-0.79716	0.293	0.503	0	0	Down	MKI67+ PhrD
C1QL1	-0.606188	0.143	0.37	0	0	Down	MKI67+ PhrD
JUND	-0.714946	0.566	0.699	0	0	Down	MKI67+ PhrD
TTC9B	-0.589382	0.045	0.268	0	0	Down	MKI67+ PhrD
XIST	-1.13335	0.377	0.739	0	0	Down	MKI67+ PhrD
MT-ND1	-0.716396	0.984	0.997	0	0	Down	MKI67+ PhrD
MT-ND2	-0.600967	0.98	0.994	0	0	Down	MKI67+ PhrD
CTCFL	-0.68719	0.027	0.325	0	0	Down	MKI67+ PhrD
PRAME	-1.08882	0.111	0.442	0	0	Down	MKI67+ PhrD
SNHG29	-0.696381	0.214	0.296	1.39037e-84	4.06279e-80	Down	MKI67+ PhrD
NEUROG1	0.67539	0.367	0.094	0	0	Up	MKI67+ PhrD
TUBB2B	0.704233	0.995	0.99	0	0	Up	MKI67+ PhrD
TMEM14C	0.859006	0.893	0.767	0	0	Up	MKI67+ PhrD
TMEM14B	0.8544	0.913	0.808	0	0	Up	MKI67+ PhrD
DEK	0.9293	0.995	0.983	0	0	Up	MKI67+ PhrD
SOX4	0.793005	0.985	0.895	0	0	Up	MKI67+ PhrD
PRL	1.26308	0.479	0.032	0	0	Up	MKI67+ PhrD
C6orf62	0.647478	0.642	0.398	0	0	Up	MKI67+ PhrD
GMNN	0.727687	0.889	0.765	0	0	Up	MKI67+ PhrD
ABCF1	0.591835	0.714	0.509	0	0	Up	MKI67+ PhrD
MRPS18B	0.786683	0.786	0.55	0	0	Up	MKI67+ PhrD
ATAT1	0.710285	0.631	0.298	0	0	Up	MKI67+ PhrD
NRM	0.58807	0.649	0.449	0	0	Up	MKI67+ PhrD
TUBB	1.24764	1	0.997	0	0	Up	MKI67+ PhrD
ATP6V1G2	0.59675	0.537	0.274	0	0	Up	MKI67+ PhrD
BAG6	0.849066	0.789	0.529	0	0	Up	MKI67+ PhrD
GPANK1	0.606861	0.711	0.503	0	0	Up	MKI67+ PhrD
CSNK2B	0.901601	0.9	0.739	0	0	Up	MKI67+ PhrD
DDAH2	0.707392	0.797	0.592	0	0	Up	MKI67+ PhrD
LSM2	0.954151	0.885	0.735	0	0	Up	MKI67+ PhrD
HSPA1A	1.16406	0.779	0.557	0	0	Up	MKI67+ PhrD
EHMT2	0.733256	0.744	0.486	0	0	Up	MKI67+ PhrD
NELFE	0.700519	0.84	0.656	0	0	Up	MKI67+ PhrD
ATF6B	0.773671	0.722	0.448	0	0	Up	MKI67+ PhrD
RNF5	0.976361	0.896	0.692	0	0	Up	MKI67+ PhrD
RPS18	0.699099	1	1	0	0	Up	MKI67+ PhrD
PFDN6	0.60481	0.702	0.467	0	0	Up	MKI67+ PhrD
DAXX	0.809778	0.739	0.431	0	0	Up	MKI67+ PhrD
CUTA	1.18606	0.957	0.88	0	0	Up	MKI67+ PhrD
UQCC2	0.634723	0.929	0.863	0	0	Up	MKI67+ PhrD
HMGA1	1.08103	0.993	0.966	0	0	Up	MKI67+ PhrD
RPS10	0.689022	0.95	0.944	0	0	Up	MKI67+ PhrD
SNRPC	1.14806	0.914	0.7	0	0	Up	MKI67+ PhrD
TAF11	0.601362	0.694	0.445	0	0	Up	MKI67+ PhrD
TULP1	0.931208	0.907	0.73	0	0	Up	MKI67+ PhrD
SRPK1	0.624447	0.812	0.632	0	0	Up	MKI67+ PhrD
MTCH1	0.696542	0.867	0.739	0	0	Up	MKI67+ PhrD
RNF8	0.675099	0.735	0.517	0	0	Up	MKI67+ PhrD
GLO1	0.709458	0.824	0.68	0	0	Up	MKI67+ PhrD
HSP90AB1	1.01211	0.981	0.973	0	0	Up	MKI67+ PhrD
CD24	0.803235	0.771	0.448	0	0	Up	MKI67+ PhrD
LHX3	0.847338	0.641	0.246	0	0	Up	MKI67+ PhrD
MDK	0.82321	0.852	0.567	0	0	Up	MKI67+ PhrD
ALDOA	0.888518	0.263	0.101	0	0	Up	MKI67+ PhrD
COTL1	0.646632	0.693	0.517	0	0	Up	MKI67+ PhrD
SSTR2	0.685081	0.616	0.391	0	0	Up	MKI67+ PhrD
BSG	0.616403	0.979	0.93	0	0	Up	MKI67+ PhrD
KIFC1	0.870651	0.807	0.664	0	0	Up	MKI67+ PhrD
RPS4Y1	0.704039	0.491	0.177	0	0	Up	MKI67+ PhrD
TFF1	0.721125	0.98	0.627	0	0	Up	MKI67+ PhrD
MCM3	0.64057	0.782	0.708	2.06419e-299	6.03176e-295	Up	MKI67+ PhrD
C6orf48	0.61349	0.707	0.576	7.18545e-275	2.09966e-270	Up	MKI67+ PhrD
MT-ND4L	1.57074	0.73	0.642	2.98585e-256	8.72495e-252	Up	MKI67+ PhrD
NBAS	0.615531	0.265	0.217	1.1868e-46	3.46794e-42	Up	MKI67+ PhrD
DDX1	1.20863	0.744	0.747	2.30705e-18	6.74142e-14	Up	MKI67+ PhrD
