# Supplementary material for: Single-cell transcriptomics enable the characterization of local extension in retinoblastoma
Source: Commun Biol. 2024 Jan 3;7:11. doi: 10.1038/s42003-023-05732-y (PMC10764716; doi:10.1038/s42003-023-05732-y)
Supplement: Supplementary file 5 — Supplementary Data 3 [file 42003_2023_5732_MOESM5_ESM.xlsx]

## Sheet: Supplementary Data 3
# Supplementary Data 3. Top 100 marker genes in different cell subpopulations.
Gene	avg_log2FC	pct.1	pct.2	p_val_adj	Cell subpopulation
TFF1	0.613053	0.817	0.793	0	CPL-1
GNB3	0.505831	0.994	0.917	0	CPL-1
TUBA1B	0.503074	0.997	0.976	0	CPL-1
NDUFB2	0.449764	0.919	0.748	0	CPL-1
GUK1	0.446271	0.983	0.892	0	CPL-1
GSTP1	0.434402	0.995	0.939	0	CPL-1
TUBB4B	0.43375	0.964	0.819	0	CPL-1
NDUFB1	0.425013	0.79	0.59	0	CPL-1
ATP5MC1	0.396981	0.819	0.616	0	CPL-1
TMA7	0.396509	0.95	0.807	0	CPL-1
UQCR11	0.385445	0.803	0.586	0	CPL-1
DNPH1	0.379533	0.618	0.388	0	CPL-1
MYL6	0.376988	0.993	0.933	0	CPL-1
NDUFS6	0.371851	0.843	0.658	0	CPL-1
HES6	0.368916	0.854	0.674	0	CPL-1
PLEKHB1	0.368805	0.749	0.527	0	CPL-1
NHP2	0.365126	0.881	0.715	0	CPL-1
RCVRN	0.35841	0.994	0.96	0	CPL-1
TCTEX1D2	0.358019	0.641	0.408	0	CPL-1
STRADB	0.35653	0.753	0.514	0	CPL-1
PPIA	0.34289	0.995	0.941	0	CPL-1
CHCHD2	0.341195	0.997	0.95	0	CPL-1
POLR2L	0.33922	0.65	0.435	0	CPL-1
TMEM14B	0.339058	0.885	0.725	0	CPL-1
ATP5F1E	0.333244	0.968	0.854	0	CPL-1
LSM4	0.33208	0.934	0.78	0	CPL-1
COX14	0.331642	0.612	0.408	0	CPL-1
CKB	0.331494	0.997	0.962	0	CPL-1
POLR2I	0.327294	0.826	0.635	0	CPL-1
RAMP1	0.325944	0.714	0.5	0	CPL-1
NDUFA11	0.324042	0.816	0.619	0	CPL-1
SNRPG	0.32298	0.928	0.786	0	CPL-1
UQCC2	0.322925	0.861	0.706	0	CPL-1
NDUFB11	0.321881	0.96	0.842	0	CPL-1
GNGT2	0.320245	0.498	0.313	0	CPL-1
DUT	0.318798	0.889	0.71	0	CPL-1
MT-ND4	0.316796	0.999	0.983	0	CPL-1
ATP5MF	0.316595	0.882	0.714	0	CPL-1
ANAPC11	0.315657	0.897	0.731	0	CPL-1
PRDX2	0.315545	0.991	0.915	0	CPL-1
DBI	0.31487	0.729	0.536	0	CPL-1
NDUFA13	0.313608	0.734	0.545	0	CPL-1
LSM2	0.311043	0.798	0.641	0	CPL-1
PRDX1	0.310223	0.983	0.91	0	CPL-1
PRDX5	0.308941	0.835	0.648	0	CPL-1
WDR34	0.305959	0.704	0.494	0	CPL-1
ATP5PD	0.301497	0.769	0.583	0	CPL-1
UBL5	0.3014	0.903	0.749	0	CPL-1
HNRNPD	0.30136	0.905	0.766	0	CPL-1
NT5DC2	0.301066	0.681	0.494	0	CPL-1
GPX4	0.298905	0.963	0.846	0	CPL-1
MT-ND1	0.297372	0.993	0.943	0	CPL-1
DRAP1	0.29058	0.823	0.633	0	CPL-1
MRPL23	0.287825	0.594	0.407	0	CPL-1
AKR1B1	0.28754	0.756	0.58	0	CPL-1
C4orf48	0.287189	0.612	0.423	0	CPL-1
PXMP2	0.286016	0.611	0.414	0	CPL-1
SERF2	0.284618	0.968	0.867	0	CPL-1
RPA3	0.284428	0.738	0.562	0	CPL-1
RANBP1	0.283639	0.956	0.844	0	CPL-1
FDPS	0.2834	0.874	0.707	0	CPL-1
CENPX	0.281514	0.627	0.448	0	CPL-1
DYNLT1	0.280936	0.853	0.67	0	CPL-1
ATP5ME	0.278179	0.771	0.611	0	CPL-1
ROMO1	0.275099	0.684	0.502	0	CPL-1
RXRG	0.274534	0.967	0.874	0	CPL-1
ABHD14A	0.273526	0.685	0.486	0	CPL-1
NDUFS5	0.273243	0.951	0.824	0	CPL-1
NDUFB7	0.272445	0.815	0.631	0	CPL-1
ATP5PF	0.270253	0.942	0.809	0	CPL-1
MT-ND2	0.269495	0.993	0.93	0	CPL-1
RPS26	0.268028	0.925	0.801	0	CPL-1
HDDC2	0.267084	0.446	0.294	0	CPL-1
PTMS	0.26585	0.946	0.841	0	CPL-1
PFN1	0.264725	0.863	0.698	0	CPL-1
BEX3	0.263424	0.932	0.798	0	CPL-1
PET100	0.262608	0.737	0.558	0	CPL-1
COX17	0.261667	0.676	0.49	0	CPL-1
ELOB	0.261592	0.919	0.784	0	CPL-1
MT-CO1	0.260373	1	0.989	0	CPL-1
UQCRQ	0.259329	0.883	0.739	0	CPL-1
BEX1	0.259131	0.874	0.707	0	CPL-1
RBX1	0.255843	0.862	0.685	0	CPL-1
COX5A	0.254744	0.938	0.826	0	CPL-1
SIVA1	0.254325	0.738	0.556	0	CPL-1
BLOC1S1	0.25088	0.608	0.427	0	CPL-1
NDUFA3	0.250689	0.658	0.481	0	CPL-1
MATK	0.250158	0.528	0.345	0	CPL-1
NENF	0.261199	0.755	0.588	9.77183e-286	CPL-1
UNC119	0.25455	0.786	0.636	9.86474e-270	CPL-1
SEPTIN4	0.374863	0.256	0.15	1.81512e-265	CPL-1
ARR3	0.308355	0.272	0.159	5.54703e-265	CPL-1
TMSB4X	0.256209	1	0.994	5.4768e-247	CPL-1
PRXL2A	0.327365	0.279	0.173	2.79386e-243	CPL-1
TLCD3B	0.345737	0.285	0.18	5.79235e-232	CPL-1
TUBB	0.256801	0.998	0.989	1.96137e-196	CPL-1
PDC	0.390009	0.449	0.343	1.77362e-185	CPL-1
GNGT1	0.442347	0.415	0.303	6.36876e-182	CPL-1
TMSB4XP4	0.301803	0.144	0.081	8.31619e-143	CPL-1
DNAJB1	2.02729	0.657	0.268	0	CPL-2
HSPA1B	1.88078	0.627	0.27	0	CPL-2
HSPB1	1.75842	0.633	0.25	0	CPL-2
HSPA1A	1.74369	0.722	0.511	0	CPL-2
HSP90AA1	1.38171	0.998	0.984	0	CPL-2
HSPH1	1.30957	0.68	0.368	0	CPL-2
ZFAS1	1.14573	0.985	0.82	0	CPL-2
EPB41L4A-AS1	1.13283	0.861	0.497	0	CPL-2
BNIP3	1.10021	0.907	0.584	0	CPL-2
HSPA6	0.997457	0.165	0.016	0	CPL-2
SNHG7	0.898614	0.82	0.529	0	CPL-2
SNHG8	0.857264	0.742	0.434	0	CPL-2
EIF4A2	0.836601	0.962	0.78	0	CPL-2
C6orf48	0.786578	0.716	0.568	0	CPL-2
CACYBP	0.780883	0.952	0.835	0	CPL-2
TAF1D	0.766023	0.777	0.479	0	CPL-2
EIF1	0.753039	0.995	0.932	0	CPL-2
ENO1	0.687954	0.984	0.915	0	CPL-2
RPL39	0.676309	0.999	0.969	0	CPL-2
RPL9	0.664215	1	0.976	0	CPL-2
RPL36	0.659933	0.999	0.946	0	CPL-2
CDT1	0.658894	0.684	0.457	0	CPL-2
RPS15A	0.658514	1	0.983	0	CPL-2
RPL26	0.658075	1	0.977	0	CPL-2
CIRBP	0.655177	0.988	0.903	0	CPL-2
RPL32	0.646099	1	0.99	0	CPL-2
RPS3A	0.642035	1	0.994	0	CPL-2
RPL21	0.637839	1	0.992	0	CPL-2
RPL10A	0.636786	1	0.983	0	CPL-2
ATF4	0.625757	0.806	0.557	0	CPL-2
RPL29	0.62146	1	0.974	0	CPL-2
RPL7	0.620583	1	0.987	0	CPL-2
CCNG1	0.615119	0.717	0.456	0	CPL-2
RPL5	0.613361	1	0.983	0	CPL-2
RPL12	0.610305	0.999	0.962	0	CPL-2
CCNA2	0.598286	0.258	0.104	0	CPL-2
RPL31	0.591433	0.998	0.957	0	CPL-2
RPL24	0.585947	1	0.968	0	CPL-2
RPL35A	0.584144	1	0.979	0	CPL-2
RPS27	0.581448	1	0.988	0	CPL-2
RPS4X	0.580221	1	0.992	0	CPL-2
DDIT4	0.572645	0.674	0.427	0	CPL-2
RPS24	0.567221	1	0.988	0	CPL-2
LDHA	0.565469	0.988	0.945	0	CPL-2
EIF3E	0.560043	0.97	0.866	0	CPL-2
SNHG12	0.55816	0.394	0.13	0	CPL-2
RPS20	0.553607	0.997	0.961	0	CPL-2
NPM1	0.551753	0.993	0.951	0	CPL-2
RPL6	0.550742	1	0.988	0	CPL-2
RPL34	0.547874	1	0.987	0	CPL-2
RPL14	0.546566	1	0.984	0	CPL-2
RPL13A	0.545368	1	0.994	0	CPL-2
RPL30	0.542177	1	0.973	0	CPL-2
RPL10	0.541003	1	0.995	0	CPL-2
RPS19	0.540359	1	0.996	0	CPL-2
RPL11	0.54006	1	0.994	0	CPL-2
RPS29	0.536852	0.997	0.953	0	CPL-2
RPL15	0.533478	1	0.99	0	CPL-2
RPS12	0.531613	0.999	0.961	0	CPL-2
HSPA5	0.530712	0.816	0.652	0	CPL-2
RPL41	0.530502	0.999	0.982	0	CPL-2
RPS8	0.530437	1	0.992	0	CPL-2
GADD45A	0.530329	0.493	0.302	0	CPL-2
RPL7A	0.525044	0.999	0.983	0	CPL-2
RPS5	0.523472	1	0.98	0	CPL-2
RPL23	0.523099	0.997	0.94	0	CPL-2
RPL18	0.522114	1	0.984	0	CPL-2
RPSA	0.52111	1	0.985	0	CPL-2
RPL37	0.515931	0.999	0.955	0	CPL-2
POLR1D	0.514217	0.813	0.618	0	CPL-2
RPS18	0.513705	1	0.996	0	CPL-2
RPL36A	0.507679	0.948	0.817	0	CPL-2
PDK1	0.505579	0.575	0.291	0	CPL-2
RPS3	0.505281	1	0.996	0	CPL-2
HK2	0.504226	0.386	0.141	0	CPL-2
RPL18A	0.503413	1	0.994	0	CPL-2
RPL13	0.496993	1	0.989	0	CPL-2
RPL22L1	0.495822	0.615	0.383	0	CPL-2
RPS15	0.494976	1	0.992	0	CPL-2
RPL17	0.488197	0.755	0.566	0	CPL-2
RPL37A	0.486568	0.999	0.974	0	CPL-2
PGK1	0.48004	0.928	0.81	0	CPL-2
RPL3	0.47957	1	0.996	0	CPL-2
RPS2	0.479369	1	0.992	0	CPL-2
RPS13	0.477991	1	0.986	0	CPL-2
TOMM20	0.475641	0.897	0.744	0	CPL-2
RPS25	0.474499	0.999	0.968	0	CPL-2
RPS28	0.471954	0.999	0.968	0	CPL-2
RPS7	0.470033	1	0.994	0	CPL-2
RPS17	0.468041	0.936	0.791	0	CPL-2
AK4	0.460688	0.496	0.249	0	CPL-2
FAU	0.460168	0.999	0.97	0	CPL-2
RPL35	0.460092	0.999	0.959	0	CPL-2
MZT1	0.459966	0.685	0.517	0	CPL-2
P4HA1	0.456343	0.476	0.22	0	CPL-2
RPS23	0.454298	1	0.99	0	CPL-2
RPS14	0.448878	1	0.984	0	CPL-2
RPL22	0.448213	0.998	0.956	0	CPL-2
NACA	0.44545	0.998	0.962	0	CPL-2
RPL4	0.439753	0.999	0.986	0	CPL-2
HIST3H2A	1.07834	0.517	0.26	0	CPL-3
H1F0	0.88641	0.319	0.142	0	CPL-3
STMN2	0.817659	0.942	0.834	0	CPL-3
HIST1H1C	0.645417	0.423	0.247	0	CPL-3
MIR7-3HG	0.634832	0.609	0.461	0	CPL-3
PTMS	0.603746	0.923	0.863	0	CPL-3
CPLX4	0.581127	0.505	0.365	0	CPL-3
CCNB2	0.566219	0.489	0.233	0	CPL-3
ATP5F1B	0.550987	0.948	0.897	0	CPL-3
HIST1H2AC	0.53907	0.167	0.061	0	CPL-3
AMER2	0.53226	0.86	0.748	0	CPL-3
PBX1	0.513872	0.621	0.479	0	CPL-3
GSTP1	0.483756	0.985	0.951	0	CPL-3
MARCKS	0.480019	0.916	0.838	0	CPL-3
GADD45G	0.461157	0.814	0.734	0	CPL-3
CEP41	0.457931	0.36	0.21	0	CPL-3
OTX2	0.457728	0.824	0.742	0	CPL-3
TMSB4X	0.440474	0.999	0.995	0	CPL-3
ACTG1	0.428194	1	0.995	0	CPL-3
UBB	0.425488	0.983	0.952	0	CPL-3
H3F3B	0.416704	0.822	0.808	0	CPL-3
VAMP2	0.385626	0.896	0.837	0	CPL-3
UBXN1	0.385397	0.811	0.736	0	CPL-3
CCNI	0.381549	0.964	0.912	0	CPL-3
HNRNPC	0.354932	0.969	0.932	0	CPL-3
SYT5	0.339106	0.183	0.073	0	CPL-3
FTH1	0.329593	0.998	0.977	0	CPL-3
HNRNPA1	0.324477	0.999	0.989	0	CPL-3
YBX1	0.26063	1	0.991	0	CPL-3
GPM6A	0.381841	0.736	0.638	4.67908e-298	CPL-3
CKB	0.314151	0.991	0.969	1.35203e-292	CPL-3
H1FX	0.647766	0.717	0.631	1.34277e-288	CPL-3
SRP14	0.287588	0.971	0.93	1.4643e-283	CPL-3
RBMX	0.354098	0.897	0.854	4.61095e-283	CPL-3
RORB	0.440888	0.703	0.613	3.00916e-282	CPL-3
ELOB	0.37935	0.873	0.815	8.90008e-280	CPL-3
SOX4	0.526664	0.891	0.853	1.51061e-279	CPL-3
PCBP4	0.307128	0.968	0.93	4.4013e-279	CPL-3
FTL	0.30117	0.963	0.917	8.86121e-277	CPL-3
CD9	0.274414	0.136	0.048	1.21983e-275	CPL-3
DLL3	0.486935	0.509	0.376	4.69199e-274	CPL-3
PRMT1	0.343048	0.865	0.812	3.83207e-268	CPL-3
HSD17B11	0.369609	0.338	0.202	1.61213e-264	CPL-3
COX6C	0.373509	0.884	0.834	2.12361e-262	CPL-3
TXNIP	0.502425	0.447	0.31	5.27424e-261	CPL-3
NEUROD1	0.328499	0.982	0.956	5.56578e-261	CPL-3
MARCKSL1	0.306364	0.965	0.917	3.15671e-259	CPL-3
SMDT1	0.384183	0.783	0.711	7.65081e-257	CPL-3
NDUFB4	0.361361	0.764	0.696	4.21943e-253	CPL-3
PSMD4	0.33766	0.796	0.74	1.42068e-249	CPL-3
PSMB7	0.347989	0.81	0.752	5.3823e-239	CPL-3
QPRT	0.416642	0.573	0.466	5.75246e-237	CPL-3
CXXC5	0.377984	0.716	0.642	8.01293e-231	CPL-3
PRDX1	0.284609	0.962	0.926	2.63886e-226	CPL-3
ROGDI	0.379115	0.574	0.476	8.56555e-220	CPL-3
LINC00599	0.416146	0.499	0.383	1.47356e-219	CPL-3
PCBP2	0.299186	0.917	0.868	8.77938e-219	CPL-3
SOX11	0.459527	0.726	0.642	3.54637e-218	CPL-3
IGDCC3	0.358915	0.699	0.619	1.06758e-213	CPL-3
TMEM132A	0.385618	0.369	0.255	3.46257e-208	CPL-3
ODC1	0.32872	0.811	0.753	8.60569e-208	CPL-3
OCIAD2	0.32301	0.748	0.678	4.95887e-206	CPL-3
TUBB2B	0.339982	0.976	0.954	9.65734e-200	CPL-3
INA	0.328889	0.717	0.649	1.08661e-196	CPL-3
ATP5F1C	0.306751	0.802	0.759	7.96631e-195	CPL-3
SKP1	0.274752	0.893	0.85	3.96699e-193	CPL-3
FBLN1	0.378572	0.536	0.427	2.16319e-190	CPL-3
TAX1BP1	0.342207	0.615	0.532	1.50801e-189	CPL-3
S100A6	0.474996	0.431	0.333	5.86687e-186	CPL-3
AANAT	0.410516	0.347	0.238	6.71133e-186	CPL-3
CHTOP	0.339121	0.634	0.567	8.86195e-183	CPL-3
MEIS2	0.285661	0.899	0.879	6.57763e-181	CPL-3
APEX1	0.277874	0.853	0.816	3.76395e-180	CPL-3
SIX6	0.308903	0.872	0.833	4.56118e-178	CPL-3
CRX	0.324378	0.723	0.659	4.42936e-176	CPL-3
ATP1A3	0.267784	0.766	0.712	6.85873e-169	CPL-3
NEAT1	0.502876	0.471	0.369	4.43787e-168	CPL-3
LOXL1	0.352827	0.532	0.426	3.68118e-167	CPL-3
DCX	0.298883	0.225	0.131	3.89122e-167	CPL-3
CRMP1	0.267994	0.838	0.791	6.923e-167	CPL-3
CADM1	0.345836	0.61	0.529	7.03814e-167	CPL-3
LRRTM2	0.329632	0.306	0.205	2.09933e-164	CPL-3
CHRNA3	0.280674	0.755	0.685	4.70417e-164	CPL-3
TBCA	0.272619	0.86	0.819	2.25113e-163	CPL-3
KIAA1614	0.36184	0.507	0.417	2.37008e-162	CPL-3
REEP6	0.339996	0.51	0.422	5.85712e-160	CPL-3
RCVRN	0.251937	0.986	0.967	4.0277e-159	CPL-3
NOVA2	0.309861	0.253	0.16	8.49659e-156	CPL-3
NME1	0.282407	0.814	0.763	9.9677e-154	CPL-3
NPTX1	0.459388	0.491	0.407	1.11962e-152	CPL-3
RALGPS2	0.301961	0.637	0.575	1.62714e-151	CPL-3
ATP5PO	0.280614	0.833	0.779	3.78673e-151	CPL-3
HPCA	0.421181	0.629	0.575	1.05421e-150	CPL-3
CHD4	0.316439	0.625	0.565	2.32104e-150	CPL-3
SAT2	0.314353	0.498	0.418	8.1714e-150	CPL-3
MT1F	0.275075	0.161	0.085	1.89074e-146	CPL-3
ARL6IP1	0.522837	0.635	0.594	2.62195e-145	CPL-3
SRRM4	0.285763	0.679	0.632	2.29376e-143	CPL-3
DTD1	0.313647	0.613	0.566	3.11667e-142	CPL-3
RCOR2	0.332333	0.329	0.236	1.86978e-141	CPL-3
BNIP3	0.897198	0.907	0.588	0	CPL-4
LDHA	0.800623	0.998	0.944	0	CPL-4
ENO1	0.757179	0.993	0.914	0	CPL-4
PKM	0.620552	0.996	0.931	0	CPL-4
PGK1	0.586105	0.953	0.807	0	CPL-4
DDIT4	0.5014	0.696	0.426	0	CPL-4
SLC16A3	0.498476	0.437	0.145	0	CPL-4
TPI1	0.481934	0.99	0.937	0	CPL-4
PGAM1	0.463243	0.958	0.825	0	CPL-4
FAM162A	0.453803	0.528	0.291	0	CPL-4
GAPDH	0.425715	0.999	0.985	0	CPL-4
AK4	0.395762	0.501	0.251	0	CPL-4
PDK1	0.386082	0.569	0.295	0	CPL-4
GPI	0.374178	0.594	0.39	0	CPL-4
C4orf3	0.361759	0.732	0.524	0	CPL-4
HK2	0.31247	0.348	0.151	0	CPL-4
P4HA1	0.312428	0.448	0.228	0	CPL-4
RPS12	0.306469	1	0.961	0	CPL-4
BNIP3L	0.303398	0.876	0.703	0	CPL-4
RPS4X	0.294406	1	0.992	0	CPL-4
CXCR4	0.293985	0.369	0.197	0	CPL-4
RPL9	0.270497	1	0.976	0	CPL-4
RPS8	0.2633	1	0.992	0	CPL-4
RPS6	0.258663	1	0.993	0	CPL-4
RPL13	0.25457	1	0.989	0	CPL-4
RPS3A	0.251015	1	0.994	0	CPL-4
RPL39	0.269806	0.999	0.97	4.01195e-294	CPL-4
VKORC1	0.307554	0.671	0.487	2.47776e-287	CPL-4
MIF	0.48739	0.906	0.752	6.30615e-287	CPL-4
FBL	0.289053	0.982	0.905	6.40952e-281	CPL-4
SH3BGRL3	0.336012	0.653	0.471	5.07526e-279	CPL-4
TYMS	0.315786	0.901	0.761	2.76037e-276	CPL-4
IGFBP2	0.579657	0.418	0.26	1.64212e-264	CPL-4
SLBP	0.258767	0.772	0.602	1.07655e-223	CPL-4
PCP2	0.62138	0.308	0.179	3.89274e-218	CPL-4
ENO2	0.284395	0.885	0.759	3.88468e-207	CPL-4
RPL36A	0.276835	0.939	0.821	8.77712e-191	CPL-4
CPLX3	0.345745	0.736	0.613	1.66138e-188	CPL-4
PHPT1	0.251454	0.921	0.795	2.55264e-188	CPL-4
PDLIM1	0.276804	0.556	0.404	1.05402e-175	CPL-4
GNGT1	0.369377	0.459	0.314	9.91761e-175	CPL-4
NRN1	0.302663	0.316	0.196	3.0549e-172	CPL-4
PDE6H	0.368614	0.784	0.645	1.53872e-168	CPL-4
PCLAF	0.265846	0.57	0.431	1.64459e-148	CPL-4
ALDOA	0.344469	0.292	0.195	7.32605e-99	CPL-4
RPL17	0.266076	0.704	0.577	9.99353e-75	CPL-4
FOS	0.300912	0.365	0.294	1.72529e-52	CPL-4
SNHG29	0.337452	0.263	0.234	1.93655e-16	CPL-4
MALAT1	1.39219	1	0.998	0	CPL-5
DST	1.17208	0.795	0.795	0	CPL-5
FSTL5	1.12882	0.718	0.71	0	CPL-5
POLR2J3	1.06664	0.62	0.648	0	CPL-5
RBP3	1.00214	0.671	0.622	0	CPL-5
DCT	0.951961	0.951	0.942	0	CPL-5
SYP	0.933888	0.704	0.783	0	CPL-5
IMPG2	0.899903	0.712	0.719	0	CPL-5
MT-CO1	0.875351	0.99	0.993	0	CPL-5
CPE	0.868069	0.708	0.818	0	CPL-5
ATP2B1	0.861167	0.767	0.857	0	CPL-5
BSG	0.7293	0.805	0.939	0	CPL-5
MT-ND2	0.691248	0.907	0.955	0	CPL-5
AKAP9	0.663601	0.809	0.909	0	CPL-5
MT-ND4	0.571234	0.976	0.99	0	CPL-5
MT-CO3	0.56136	0.975	0.982	0	CPL-5
MAP1B	0.501154	0.966	0.991	0	CPL-5
SMC3	0.534875	0.824	0.948	6.8923e-295	CPL-5
SYNE2	0.836274	0.672	0.778	6.38709e-283	CPL-5
PNISR	0.635809	0.743	0.885	2.08134e-277	CPL-5
FUS	0.592583	0.759	0.896	2.70517e-263	CPL-5
SLC38A5	0.736111	0.698	0.735	2.38774e-255	CPL-5
DDX39B	1.08051	0.47	0.437	3.16483e-241	CPL-5
ILF3	0.674763	0.669	0.82	2.63857e-240	CPL-5
MEIS2	0.584673	0.776	0.897	7.786e-240	CPL-5
EGFLAM	1.02109	0.526	0.538	5.79172e-236	CPL-5
ARGLU1	0.739112	0.672	0.805	3.09045e-233	CPL-5
PDIA3	0.854102	0.608	0.718	1.1287e-223	CPL-5
LUC7L3	0.615216	0.745	0.892	8.89189e-223	CPL-5
EFHC1	1.00203	0.541	0.586	1.20147e-207	CPL-5
APLP1	0.71957	0.648	0.792	4.57811e-202	CPL-5
2023-03-06	0.893619	0.476	0.463	1.61583e-191	CPL-5
HNRNPU	0.399204	0.846	0.957	1.43797e-188	CPL-5
HSPA5	0.91721	0.61	0.687	1.75395e-174	CPL-5
APLP2	0.890162	0.531	0.607	8.53546e-167	CPL-5
MT-CO2	0.282694	0.968	0.975	2.08104e-166	CPL-5
PDIA6	0.607128	0.683	0.855	6.25625e-162	CPL-5
RTN3	0.503081	0.757	0.934	4.81163e-160	CPL-5
MT-ND1	0.484223	0.91	0.965	1.8722e-158	CPL-5
HSP90B1	0.693915	0.669	0.79	2.70498e-155	CPL-5
RTN4	0.459967	0.727	0.895	6.15764e-144	CPL-5
CHRNA3	0.758568	0.6	0.71	7.73333e-135	CPL-5
PCM1	0.701419	0.582	0.715	1.24908e-133	CPL-5
TMX1	0.802776	0.558	0.679	8.57181e-132	CPL-5
HELLS	0.680617	0.623	0.763	1.46976e-129	CPL-5
ATF6B	0.938057	0.445	0.468	9.4909e-122	CPL-5
UBXN4	0.583301	0.641	0.821	2.32122e-121	CPL-5
APP	0.79545	0.521	0.623	4.54404e-116	CPL-5
MCM3	0.638142	0.644	0.784	2.2047e-113	CPL-5
CPSF6	0.259674	0.229	0.444	6.27121e-109	CPL-5
CANX	0.689843	0.584	0.729	2.24142e-107	CPL-5
KCNV2	0.758272	0.593	0.689	5.23271e-107	CPL-5
CLSTN1	0.818364	0.503	0.593	7.53942e-107	CPL-5
ESF1	0.250282	0.271	0.515	1.49828e-106	CPL-5
TTC3	0.369464	0.799	0.949	5.2272e-101	CPL-5
MT-ND5	0.394218	0.718	0.822	7.68795e-95	CPL-5
PRKDC	0.574695	0.616	0.766	7.70379e-93	CPL-5
MT-ND4L	0.67244	0.536	0.591	1.84246e-92	CPL-5
CHD6	0.25035	0.205	0.385	5.73668e-88	CPL-5
TRA2A	0.277509	0.283	0.52	1.23288e-85	CPL-5
MT-CYB	0.30678	0.864	0.924	2.19081e-84	CPL-5
VXN	0.521565	0.572	0.583	1.59766e-83	CPL-5
PSAP	0.804049	0.505	0.618	1.33823e-82	CPL-5
DDRGK1	0.284889	0.259	0.476	2.43409e-81	CPL-5
2023-09-04	0.598385	0.455	0.447	2.47404e-81	CPL-5
GGNBP2	0.257956	0.279	0.511	5.99454e-81	CPL-5
USP8	0.26646	0.201	0.371	1.93572e-80	CPL-5
SAFB2	0.260629	0.22	0.402	4.31091e-79	CPL-5
ATRX	0.505713	0.633	0.812	6.55451e-79	CPL-5
DNAJB9	0.259928	0.197	0.364	1.01096e-78	CPL-5
UPF2	0.258388	0.188	0.347	5.42655e-78	CPL-5
GDAP1	0.25824	0.24	0.436	1.55225e-77	CPL-5
MYH10	0.638591	0.555	0.708	1.60029e-77	CPL-5
PLEKHA5	0.266768	0.261	0.474	1.67465e-77	CPL-5
SAR1A	0.273918	0.213	0.386	2.94875e-76	CPL-5
MYDGF	0.284265	0.308	0.56	6.4561e-76	CPL-5
GPATCH2L	0.266943	0.167	0.31	2.66326e-75	CPL-5
RAD51AP1	0.269794	0.189	0.343	6.64567e-75	CPL-5
TMBIM6	0.592965	0.589	0.776	3.89895e-74	CPL-5
REEP5	0.268579	0.221	0.401	4.65954e-74	CPL-5
SLC1A2	0.753788	0.462	0.545	2.97173e-73	CPL-5
FAM161A	0.519537	0.65	0.82	5.18433e-73	CPL-5
RMND1	0.279496	0.219	0.396	1.22689e-72	CPL-5
ZNF131	0.268364	0.193	0.351	1.87236e-72	CPL-5
KIF3A	0.264134	0.264	0.472	2.93894e-72	CPL-5
NCBP3	0.256783	0.202	0.365	3.39914e-72	CPL-5
ATP2A2	0.261541	0.201	0.364	1.01871e-71	CPL-5
RB1CC1	0.253046	0.269	0.477	1.02361e-70	CPL-5
SERINC3	0.265081	0.185	0.336	2.47274e-70	CPL-5
AHI1	0.61434	0.575	0.737	4.38624e-70	CPL-5
CEP290	0.261064	0.225	0.4	4.93689e-70	CPL-5
MLEC	0.279246	0.252	0.451	5.36604e-70	CPL-5
ELP2	0.267727	0.175	0.32	9.9019e-70	CPL-5
TM2D3	0.28416	0.225	0.405	2.22004e-69	CPL-5
COPB2	0.272028	0.219	0.393	3.74393e-69	CPL-5
NUP58	0.301842	0.3	0.537	4.67365e-69	CPL-5
TMED10	0.303502	0.242	0.434	4.72567e-69	CPL-5
FBXO22	0.286084	0.264	0.469	5.5335e-69	CPL-5
PDK1	0.27529	0.2	0.356	6.40695e-69	CPL-5
TMF1	0.265849	0.219	0.39	7.85137e-69	CPL-5
SOX11	1.89017	0.94	0.641	0	CPL-6
MEG3	1.71258	0.511	0.103	0	CPL-6
TUBA1A	1.7085	0.99	0.921	0	CPL-6
ELAVL4	1.61202	0.356	0.036	0	CPL-6
ELAVL3	1.39266	0.604	0.2	0	CPL-6
GSG1	1.26948	0.519	0.135	0	CPL-6
CD24	1.17094	0.908	0.565	0	CPL-6
DCX	1.12593	0.492	0.129	0	CPL-6
CNTN2	1.11774	0.331	0.039	0	CPL-6
TMSB10	1.07912	0.998	0.962	0	CPL-6
NHLH1	1.07786	0.411	0.053	0	CPL-6
ST6GALNAC5	1.05684	0.583	0.239	0	CPL-6
BASP1	1.01798	0.949	0.836	0	CPL-6
RBP1	1.00706	0.684	0.391	0	CPL-6
GAP43	0.969995	0.822	0.589	0	CPL-6
STMN2	0.930675	0.949	0.846	0	CPL-6
CELF4	0.891718	0.624	0.355	0	CPL-6
BCL11A	0.889262	0.653	0.297	0	CPL-6
MLLT11	0.854226	0.974	0.833	0	CPL-6
ONECUT2	0.839787	0.503	0.222	0	CPL-6
DACH1	0.826151	0.72	0.452	0	CPL-6
NOVA1	0.824697	0.444	0.137	0	CPL-6
AUTS2	0.819913	0.563	0.271	0	CPL-6
RTN4	0.794658	0.945	0.87	0	CPL-6
RBFOX2	0.787566	0.307	0.055	0	CPL-6
RND3	0.781646	0.35	0.084	0	CPL-6
NSG1	0.7488	0.593	0.302	0	CPL-6
PLPPR3	0.6998	0.461	0.208	0	CPL-6
MARCKSL1	0.692272	0.994	0.921	0	CPL-6
PTMA	0.690249	1	0.998	0	CPL-6
SLIT3	0.679071	0.214	0.04	0	CPL-6
H3F3A	0.653512	0.861	0.807	0	CPL-6
JPT1	0.645827	0.904	0.743	0	CPL-6
AC004852	0.611708	0.306	0.102	0	CPL-6
CALM2	0.579569	0.997	0.973	0	CPL-6
PPP1R17	0.575545	0.148	0.018	0	CPL-6
PMEL	0.568639	0.193	0.014	0	CPL-6
NKAIN4	0.558839	0.298	0.079	0	CPL-6
MIAT	0.545228	0.271	0.067	0	CPL-6
NHLH2	0.515557	0.217	0.034	0	CPL-6
HMGB1	0.512214	0.996	0.97	0	CPL-6
EBF1	0.457955	0.202	0.023	0	CPL-6
POU3F2	0.43083	0.202	0.041	0	CPL-6
FOXG1	0.409419	0.185	0.042	0	CPL-6
DCDC1	0.398166	0.17	0.034	0	CPL-6
LSAMP	0.394632	0.163	0.014	0	CPL-6
FOXP2	0.362029	0.113	0.013	0	CPL-6
LINC01551	0.347208	0.116	0.016	0	CPL-6
NKX6-1	0.307929	0.135	0.022	0	CPL-6
MYT1L	0.284079	0.135	0.023	0	CPL-6
CLMP	0.26417	0.108	0.008	0	CPL-6
HOXC9	0.351303	0.173	0.037	8.56044e-302	CPL-6
MARCKS	0.717107	0.94	0.846	2.72783e-296	CPL-6
MEIS2	0.633823	0.957	0.879	3.2817e-294	CPL-6
HOXB7	0.399218	0.188	0.044	3.91324e-292	CPL-6
SHD	0.553913	0.334	0.122	2.73489e-291	CPL-6
NRXN1	0.771957	0.805	0.604	4.29876e-291	CPL-6
ZFHX4	0.508337	0.253	0.075	3.86727e-290	CPL-6
NFIB	0.631553	0.327	0.118	9.91347e-287	CPL-6
TAGLN3	0.698713	0.651	0.409	4.39788e-283	CPL-6
SHOX2	0.271987	0.106	0.016	8.2906e-283	CPL-6
CALM1	0.730048	0.819	0.646	1.50823e-273	CPL-6
RPS26	0.884634	0.942	0.833	1.68287e-272	CPL-6
CFL1	0.4944	0.986	0.927	3.15843e-272	CPL-6
UNC5B	0.29053	0.108	0.017	3.78231e-267	CPL-6
BTBD17	0.289956	0.129	0.024	1.07445e-264	CPL-6
MAP2	0.663251	0.705	0.471	5.8795e-264	CPL-6
HOXB2	0.506763	0.334	0.126	3.63758e-260	CPL-6
TUBB2B	0.525327	0.993	0.956	9.84133e-257	CPL-6
MEX3A	0.634538	0.654	0.414	9.89834e-251	CPL-6
KLF7	0.460547	0.277	0.096	1.56759e-248	CPL-6
EPHA4	0.32239	0.172	0.043	6.40333e-248	CPL-6
KLF13	0.465608	0.263	0.089	5.79027e-247	CPL-6
PEG10	1.43245	0.79	0.671	1.70893e-246	CPL-6
PRAME	0.982199	0.466	0.241	3.74739e-243	CPL-6
XIST	0.775808	0.735	0.523	2.36729e-242	CPL-6
DOK6	0.512413	0.337	0.139	8.7096e-236	CPL-6
MAP4K4	0.623211	0.635	0.415	5.84733e-231	CPL-6
PCSK2	0.695976	0.532	0.303	1.94292e-229	CPL-6
YWHAQ	0.48877	0.983	0.922	3.83234e-225	CPL-6
CXXC5	0.624625	0.804	0.646	9.16152e-222	CPL-6
TMSB4X	0.605115	0.999	0.996	3.46691e-221	CPL-6
TCF4	0.55283	0.374	0.169	3.14311e-218	CPL-6
NNAT	0.554934	0.923	0.786	1.70942e-215	CPL-6
SBK1	0.527375	0.443	0.23	8.92901e-215	CPL-6
FSCN1	0.677314	0.775	0.612	1.12572e-214	CPL-6
ZNF503	0.628325	0.369	0.174	3.98458e-214	CPL-6
TDG	0.613808	0.592	0.381	3.85968e-213	CPL-6
IGDCC3	0.611182	0.796	0.624	1.56855e-207	CPL-6
HOXB3	0.315541	0.166	0.045	1.4823e-206	CPL-6
RTN1	0.735406	0.801	0.675	2.07634e-206	CPL-6
YWHAB	0.507855	0.876	0.75	2.72407e-206	CPL-6
LIMD2	0.559038	0.441	0.233	7.78247e-201	CPL-6
ATP5MF	0.523089	0.887	0.758	3.17262e-198	CPL-6
OCIAD2	0.51325	0.84	0.681	1.17278e-197	CPL-6
ACTB	0.468209	0.999	0.986	4.93881e-196	CPL-6
TTC9B	0.402267	0.268	0.098	2.56119e-195	CPL-6
PTMS	0.420366	0.962	0.868	1.1394e-194	CPL-6
SOX4	0.594263	0.945	0.855	1.75217e-185	CPL-6
CCDC88A	0.561024	0.667	0.471	4.19739e-184	CPL-6
SALL3	0.290742	0.433	0.128	0	CPL-7
HIST1H2BH	0.30788	0.298	0.07	7.39007e-303	CPL-7
ANKRD33B	0.464141	0.76	0.335	3.10012e-279	CPL-7
KCNK3	0.403126	0.661	0.268	1.0849e-266	CPL-7
HIST2H2AC	0.619252	0.421	0.139	5.63977e-264	CPL-7
RAX	0.47317	0.778	0.366	2.8719e-255	CPL-7
KIF14	0.277517	0.309	0.087	1.6083e-238	CPL-7
HIST1H1A	0.266409	0.148	0.025	5.51309e-238	CPL-7
ASPM	0.547044	0.616	0.271	7.38009e-235	CPL-7
HEG1	0.283259	0.649	0.266	1.86749e-231	CPL-7
CDHR1	0.329572	0.68	0.292	1.82279e-228	CPL-7
DPP10	0.286184	0.661	0.279	3.02763e-222	CPL-7
SEMA6D	0.264732	0.685	0.293	2.04236e-220	CPL-7
HIPK2	0.361887	0.781	0.378	4.66505e-213	CPL-7
MT-ND1	0.59304	1	0.957	2.8889e-208	CPL-7
ZNF704	0.322858	0.697	0.32	2.16589e-202	CPL-7
AURKB	0.267612	0.348	0.114	2.34471e-202	CPL-7
KLF11	0.268047	0.533	0.21	3.56351e-202	CPL-7
AES	0.32137	0.629	0.264	6.99514e-202	CPL-7
INHBB	0.285749	0.533	0.214	3.78026e-201	CPL-7
MKI67	0.495322	0.63	0.304	3.24474e-197	CPL-7
RNF157	0.32561	0.713	0.339	2.80284e-194	CPL-7
INSM1	0.336862	0.73	0.348	5.17809e-194	CPL-7
ENDOG	0.331413	0.454	0.175	3.73059e-193	CPL-7
NCOR2	0.358552	0.767	0.393	1.66617e-191	CPL-7
H2AFX	0.262209	0.497	0.199	3.10463e-183	CPL-7
HIST1H4C	1.44154	0.871	0.68	6.72141e-183	CPL-7
IRF2BP2	0.289915	0.539	0.232	3.5026e-176	CPL-7
DPP10-AS1	0.310458	0.654	0.306	6.04339e-176	CPL-7
GTSE1	0.294549	0.525	0.23	1.2233e-167	CPL-7
CCDC136	0.33148	0.591	0.277	1.15793e-166	CPL-7
JUND	0.384091	0.823	0.462	2.99131e-165	CPL-7
AGAP1	0.355024	0.838	0.473	3.16007e-164	CPL-7
MEX3A	0.377229	0.78	0.414	5.59771e-163	CPL-7
NANOS1	0.322259	0.623	0.301	8.3641e-163	CPL-7
ARID1A	0.353517	0.817	0.449	5.8191e-161	CPL-7
CENPF	0.504169	0.815	0.503	2.58313e-156	CPL-7
ROBO2	0.288064	0.815	0.438	4.36703e-156	CPL-7
PBX1	0.373472	0.843	0.49	5.59156e-156	CPL-7
MT-ND2	0.465615	1	0.947	4.42864e-154	CPL-7
HIST1H1D	0.356757	0.354	0.136	4.0141e-151	CPL-7
CDKN2D	0.306936	0.465	0.205	8.65472e-150	CPL-7
AL451062	0.388115	0.548	0.266	7.24649e-148	CPL-7
ZNF462	0.338328	0.836	0.478	1.19766e-146	CPL-7
CAMK2B	0.253507	0.706	0.359	7.96661e-144	CPL-7
IPO9	0.351784	0.888	0.561	5.65498e-143	CPL-7
KIAA1614	0.273784	0.772	0.42	4.98033e-142	CPL-7
ATCAY	0.294663	0.782	0.436	1.55818e-137	CPL-7
MT-CYB	0.407836	1	0.914	1.42862e-134	CPL-7
ARL4C	0.406872	0.9	0.601	1.53621e-134	CPL-7
MT-CO3	0.38101	1	0.981	1.23368e-129	CPL-7
TOP2A	0.517706	0.728	0.438	5.03362e-126	CPL-7
SPTBN1	0.299335	0.775	0.437	1.35929e-125	CPL-7
KHSRP	0.252467	0.722	0.39	1.49903e-125	CPL-7
UBE2C	0.323058	0.547	0.282	4.83132e-125	CPL-7
CADPS	0.348286	0.941	0.67	1.0684e-120	CPL-7
SSBP3	0.254258	0.742	0.409	5.12885e-115	CPL-7
RIMS2	0.253621	0.816	0.469	1.30535e-114	CPL-7
LMO4	0.348252	0.951	0.707	3.51874e-114	CPL-7
RRM2	0.293957	0.594	0.313	2.66778e-113	CPL-7
THRB	0.254352	0.835	0.496	1.3592e-112	CPL-7
GNG5	0.269531	0.811	0.488	8.30238e-111	CPL-7
NENF	0.396784	0.883	0.63	1.02079e-108	CPL-7
HIST1H1C	0.266067	0.531	0.266	2.07839e-108	CPL-7
DST	0.284314	0.982	0.79	3.92499e-108	CPL-7
AMER2	0.302984	0.978	0.758	5.34771e-107	CPL-7
PRDM1	0.307983	0.865	0.536	5.92626e-107	CPL-7
MT-ATP6	0.279663	0.999	0.924	6.30791e-106	CPL-7
HIST1H1E	0.335193	0.5	0.248	4.07464e-103	CPL-7
DHFR	0.296177	0.834	0.52	5.34694e-102	CPL-7
SUZ12	0.271891	0.851	0.531	4.41596e-97	CPL-7
H1FX	0.401115	0.857	0.637	2.18991e-95	CPL-7
MT-CO2	0.34248	1	0.973	1.43463e-90	CPL-7
SMC4	0.328104	0.896	0.651	3.23622e-86	CPL-7
ENAH	0.295838	0.992	0.856	8.48276e-85	CPL-7
MT-ND4	0.314617	1	0.988	1.72893e-82	CPL-7
MT-CO1	0.286406	1	0.992	1.27801e-75	CPL-7
UBE2S	0.25214	0.885	0.633	1.02401e-72	CPL-7
MT-ND5	0.281726	0.975	0.804	1.01975e-56	CPL-7
AIPL1	0.250889	0.989	0.861	6.26182e-55	CPL-7
H2AFZ	0.283892	0.888	0.784	2.23707e-52	CPL-7
XIST	0.271874	0.692	0.527	9.7248e-50	CPL-7
MT-ATP8	0.379512	0.234	0.144	2.18409e-22	CPL-7
HBB	0.624992	0.101	0.003	0	CPL-8
HMGB2	1.13778	0.933	0.906	1.80217e-258	CPL-8
UBE2C	1.88192	0.56	0.283	3.7087e-251	CPL-8
TMSB10	0.860409	0.976	0.963	4.56717e-232	CPL-8
CALM2	0.937591	0.971	0.974	1.03394e-206	CPL-8
STMN1	0.499404	1	0.997	3.50515e-190	CPL-8
TUBA1B	0.73196	0.988	0.982	5.66096e-183	CPL-8
FTH1	0.555707	0.981	0.98	3.39717e-167	CPL-8
PTMA	0.457481	0.999	0.998	2.56063e-158	CPL-8
H2AFZ	0.909229	0.807	0.787	3.37547e-158	CPL-8
H3F3A	0.672112	0.827	0.809	2.21466e-152	CPL-8
HMGN2	0.705112	0.971	0.981	5.71005e-150	CPL-8
PTTG1	1.55882	0.55	0.37	4.55474e-149	CPL-8
TUBB4B	0.826508	0.867	0.861	2.0404e-119	CPL-8
RPLP1	0.358543	0.999	0.996	5.00877e-118	CPL-8
HMGB1	0.736658	0.954	0.971	3.01936e-116	CPL-8
UBB	0.60343	0.951	0.957	5.62097e-116	CPL-8
UBE2T	0.910696	0.71	0.688	5.02634e-113	CPL-8
DYNLL1	0.732807	0.837	0.867	6.74947e-113	CPL-8
CENPA	1.03286	0.213	0.078	6.06515e-108	CPL-8
TOP2A	1.08753	0.585	0.443	3.36919e-107	CPL-8
BIRC5	1.11419	0.351	0.179	4.90616e-106	CPL-8
RPS7	0.348297	0.998	0.995	1.81472e-105	CPL-8
RPS24	0.394901	0.993	0.99	7.04419e-101	CPL-8
SERF2	0.531994	0.872	0.898	1.50794e-99	CPL-8
RPS3A	0.328064	0.997	0.995	1.9089e-96	CPL-8
HINT1	0.442998	0.921	0.946	1.92368e-94	CPL-8
CKS1B	1.13711	0.446	0.302	9.07341e-91	CPL-8
RPL39	0.420265	0.978	0.974	7.29238e-90	CPL-8
RPS27A	0.312665	0.995	0.992	1.40328e-81	CPL-8
MYL6	0.44951	0.925	0.951	4.0266e-80	CPL-8
RPL26	0.338412	0.982	0.98	3.11337e-79	CPL-8
RPS4X	0.307731	0.992	0.993	6.97024e-79	CPL-8
RRM2	0.98336	0.454	0.317	8.0268e-78	CPL-8
RPL32	0.288499	0.994	0.992	4.75354e-75	CPL-8
MIF	0.725543	0.764	0.775	1.87409e-68	CPL-8
NUF2	1.04183	0.32	0.185	1.19495e-67	CPL-8
RPL34	0.374767	0.991	0.989	1.32481e-67	CPL-8
FAU	0.311611	0.972	0.975	6.35129e-66	CPL-8
CENPF	0.76461	0.599	0.51	1.57299e-65	CPL-8
RPS19	0.260678	0.999	0.997	4.89825e-65	CPL-8
RPL12	0.348636	0.973	0.968	1.5553e-64	CPL-8
CDKN3	1.04928	0.346	0.226	7.80429e-64	CPL-8
NUSAP1	1.1839	0.542	0.473	5.547e-63	CPL-8
RPL14	0.305065	0.985	0.987	1.63073e-62	CPL-8
DUT	0.64964	0.73	0.764	4.55443e-62	CPL-8
GSTP1	0.398771	0.945	0.956	7.88285e-62	CPL-8
SRP9	0.494243	0.831	0.902	3.1673e-60	CPL-8
RPL35A	0.301938	0.982	0.982	9.02226e-58	CPL-8
PBK	0.815706	0.261	0.142	2.32328e-57	CPL-8
CDK1	1.03097	0.421	0.316	3.79075e-57	CPL-8
GPX4	0.498159	0.813	0.883	7.84328e-57	CPL-8
RPL24	0.280882	0.977	0.973	4.35206e-56	CPL-8
CCNA2	0.840915	0.241	0.126	5.41989e-56	CPL-8
ACTB	0.418587	0.981	0.987	1.73105e-55	CPL-8
SNRPG	0.586234	0.755	0.83	2.83736e-55	CPL-8
RANBP1	0.527256	0.794	0.879	1.09537e-54	CPL-8
ATP5F1E	0.431411	0.853	0.888	5.28057e-54	CPL-8
RPL41	0.29675	0.975	0.985	2.27899e-53	CPL-8
RPL8	0.25223	0.989	0.988	2.32534e-53	CPL-8
NEK2	0.954376	0.304	0.188	3.88521e-53	CPL-8
NDUFB2	0.496626	0.742	0.8	1.38145e-51	CPL-8
COX7A2	0.4437	0.842	0.913	2.8328e-51	CPL-8
UQCRH	0.387117	0.892	0.934	2.38606e-50	CPL-8
RPL35	0.308306	0.949	0.966	1.34407e-49	CPL-8
RPS21	0.347968	0.934	0.968	1.53743e-46	CPL-8
RPS6	0.279341	0.996	0.994	8.3907e-46	CPL-8
PRDX2	0.377574	0.878	0.939	1.23414e-45	CPL-8
HMGB3	0.893625	0.576	0.584	3.06069e-45	CPL-8
TUBB	0.366929	0.988	0.991	3.12314e-45	CPL-8
TUBA1A	0.415844	0.904	0.924	5.54876e-45	CPL-8
CCNB1	1.02369	0.248	0.147	2.43389e-44	CPL-8
CDC20	0.939681	0.248	0.145	2.44243e-44	CPL-8
COX8A	0.490651	0.753	0.827	3.36727e-44	CPL-8
EEF1B2	0.343224	0.951	0.966	6.79538e-43	CPL-8
SUMO2	0.348953	0.91	0.955	1.459e-42	CPL-8
RPL21	0.302258	0.99	0.993	2.32002e-41	CPL-8
MAD2L1	0.870198	0.459	0.407	1.69668e-40	CPL-8
SPC25	0.829715	0.242	0.147	1.8282e-40	CPL-8
NDUFB11	0.388827	0.801	0.879	1.95009e-40	CPL-8
YBX1	0.296681	0.985	0.992	1.65621e-39	CPL-8
BEX3	0.492943	0.749	0.84	2.04476e-39	CPL-8
CENPW	0.87589	0.303	0.211	7.54815e-39	CPL-8
RPL36A	0.504974	0.773	0.84	1.63112e-38	CPL-8
UQCR10	0.502391	0.706	0.791	8.62013e-37	CPL-8
PLK1	0.593974	0.142	0.067	1.70947e-36	CPL-8
LSM4	0.474471	0.728	0.828	6.8702e-36	CPL-8
UBA52	0.25056	0.939	0.959	8.62382e-36	CPL-8
JPT1	0.670264	0.671	0.752	9.65956e-36	CPL-8
TMSB4X	0.390912	0.994	0.996	4.83491e-35	CPL-8
NDUFS5	0.436512	0.777	0.864	5.12063e-34	CPL-8
RPS27	0.28575	0.985	0.99	2.40637e-33	CPL-8
RPL36	0.264989	0.944	0.955	2.92947e-33	CPL-8
DLGAP5	0.638352	0.158	0.081	5.49595e-33	CPL-8
MLLT11	0.480365	0.751	0.842	1.80417e-32	CPL-8
SNRPE	0.359501	0.82	0.913	2.35785e-32	CPL-8
RPL22	0.267262	0.938	0.963	2.25723e-31	CPL-8
DCTN3	0.665873	0.618	0.698	7.27474e-31	CPL-8
CKS2	0.958109	0.424	0.389	1.83257e-30	CPL-8
AURKB	0.652952	0.202	0.119	2.20704e-30	CPL-8
PDC	2.05561	0.941	0.368	0	CPL-9
RTBDN	1.42078	0.749	0.147	0	CPL-9
GUCA1C	1.25021	0.528	0.036	0	CPL-9
CA2	1.20115	0.618	0.124	0	CPL-9
FAM107A	0.983326	0.655	0.143	0	CPL-9
GUCA1B	0.974538	0.32	0.035	0	CPL-9
RRAD	0.962788	0.354	0.041	0	CPL-9
PRPH2	0.885058	0.549	0.106	0	CPL-9
TPBG	0.874751	0.369	0.008	0	CPL-9
EPCAM	0.841813	0.478	0.087	0	CPL-9
IMPDH1	0.623066	0.38	0.054	0	CPL-9
FXYD5	0.556475	0.327	0.041	0	CPL-9
PERP	0.434265	0.217	0.012	0	CPL-9
SLC24A5	0.426247	0.273	0.028	0	CPL-9
AL513303	0.276621	0.132	0.003	0	CPL-9
AL391056	0.257922	0.142	0.008	0	CPL-9
LMOD1	1.18724	0.771	0.241	8.67215e-298	CPL-9
MPP4	1.11193	0.805	0.246	1.23929e-297	CPL-9
ECHDC2	0.491506	0.349	0.054	6.50306e-265	CPL-9
AC019197.1	0.305746	0.196	0.018	1.47521e-258	CPL-9
WFDC1	0.562371	0.382	0.064	3.78141e-258	CPL-9
ARR3	1.61165	0.625	0.188	5.24906e-235	CPL-9
ACP5	0.352465	0.275	0.038	5.88642e-234	CPL-9
GNAT2	1.04985	0.556	0.152	9.98293e-233	CPL-9
EPB41L3	0.366406	0.272	0.038	2.83395e-230	CPL-9
IMPG1	0.278847	0.107	0.006	1.09412e-225	CPL-9
ITM2C	1.11339	0.841	0.372	7.5204e-217	CPL-9
GUCA1A	1.89787	0.58	0.177	1.45693e-212	CPL-9
OLFM1	1.19551	0.925	0.53	2.24575e-205	CPL-9
VTN	0.982329	0.556	0.163	2.39095e-201	CPL-9
RS1	0.978971	0.74	0.286	1.58875e-196	CPL-9
AIPL1	1.01157	0.995	0.863	1.18253e-175	CPL-9
LGALSL	0.622508	0.438	0.115	7.0762e-172	CPL-9
IFI6	0.64279	0.166	0.019	2.13761e-170	CPL-9
GREM2	0.413722	0.281	0.05	1.56844e-167	CPL-9
UGCG	0.892134	0.676	0.277	1.22061e-162	CPL-9
KCNV2	0.987066	0.959	0.674	1.06105e-161	CPL-9
PTPN13	0.82449	0.694	0.279	1.4669e-160	CPL-9
UNC119	1.16797	0.949	0.678	1.52566e-155	CPL-9
RP1L1	0.361663	0.224	0.037	1.92067e-150	CPL-9
TAGLN2	0.82619	0.741	0.335	1.90512e-145	CPL-9
PTGFR	0.359801	0.264	0.051	1.84432e-144	CPL-9
TPMT	0.568157	0.409	0.113	1.05734e-143	CPL-9
IQGAP2	0.519095	0.378	0.098	1.90881e-140	CPL-9
MGLL	0.320713	0.254	0.049	3.15671e-139	CPL-9
PLEKHB1	0.997126	0.908	0.59	3.10449e-137	CPL-9
PBX1	0.982622	0.888	0.496	4.0072e-136	CPL-9
PLTP	0.658939	0.488	0.157	1.11507e-135	CPL-9
LRFN2	0.510419	0.465	0.141	3.12089e-134	CPL-9
MAK	0.822657	0.78	0.384	3.89801e-134	CPL-9
CITED2	0.376955	0.259	0.052	1.3106e-133	CPL-9
CCDC141	0.677738	0.545	0.19	5.4626e-133	CPL-9
ARL4D	0.945365	0.872	0.523	1.13751e-132	CPL-9
ABCA4	0.411557	0.31	0.073	4.22811e-132	CPL-9
CNGB1	0.288905	0.234	0.044	4.48998e-131	CPL-9
GUK1	0.770077	0.999	0.918	3.95464e-130	CPL-9
SGK3	0.459725	0.401	0.115	7.57225e-130	CPL-9
SUSD2	0.255645	0.184	0.029	2.12295e-129	CPL-9
RAX2	0.802339	0.871	0.499	5.00753e-129	CPL-9
AC027031	0.849573	0.779	0.391	1.42856e-128	CPL-9
LGMN	0.517582	0.407	0.12	1.10883e-127	CPL-9
GNB3	0.77057	1	0.939	3.43604e-127	CPL-9
SALL1	0.647045	0.588	0.229	6.34083e-125	CPL-9
TMEM35A	0.38436	0.345	0.09	8.5599e-123	CPL-9
ZBTB38	0.695813	0.578	0.232	5.87444e-121	CPL-9
CKB	0.71993	0.999	0.972	5.94782e-121	CPL-9
OLAH	0.363025	0.222	0.044	1.16484e-115	CPL-9
ANKRD33	0.265414	0.21	0.04	4.57805e-115	CPL-9
NDRG3	0.614963	0.638	0.278	8.74534e-113	CPL-9
C7orf33	0.456848	0.408	0.127	7.9744e-111	CPL-9
TTN	0.621878	0.451	0.152	1.80884e-110	CPL-9
USP2	0.438562	0.374	0.112	2.08575e-109	CPL-9
CAMK1D	0.472422	0.433	0.143	1.16767e-108	CPL-9
EPHX2	0.352621	0.311	0.083	4.79444e-107	CPL-9
AMOTL2	0.577524	0.508	0.196	3.59307e-105	CPL-9
SERPINB6	0.675866	0.571	0.241	2.131e-104	CPL-9
HLA-DPB1	0.451199	0.361	0.108	2.26638e-104	CPL-9
KCNH6	0.517962	0.447	0.158	7.09616e-102	CPL-9
RCVRN	0.606679	1	0.97	3.12266e-101	CPL-9
CADM2	0.57261	0.604	0.261	3.40084e-101	CPL-9
ECH1	0.760281	0.841	0.534	1.14402e-100	CPL-9
DPYSL3	0.712535	0.868	0.569	1.35456e-98	CPL-9
CRABP2	0.873394	0.429	0.153	2.35907e-98	CPL-9
MAP1LC3A	0.365969	0.233	0.054	2.43386e-97	CPL-9
SPARC	0.837457	0.656	0.337	7.60553e-97	CPL-9
RD3	0.744076	0.778	0.438	1.30123e-96	CPL-9
TUBB4B	0.820732	0.971	0.86	1.6823e-96	CPL-9
CEBPD	0.288208	0.197	0.041	2.01465e-96	CPL-9
RP1	0.561475	0.536	0.215	2.11831e-96	CPL-9
IFI27	0.304434	0.182	0.036	2.74334e-96	CPL-9
MDFI	0.616914	0.443	0.166	4.64793e-96	CPL-9
RPS4Y1	0.712749	0.698	0.308	4.99388e-96	CPL-9
PROM1	0.628336	0.676	0.329	3.78761e-95	CPL-9
GNGT2	0.750612	0.705	0.364	4.15478e-95	CPL-9
CRX	0.736506	0.919	0.666	2.6779e-94	CPL-9
HRASLS	0.664614	0.495	0.198	1.83208e-93	CPL-9
TMEM108	0.439165	0.422	0.151	2.91616e-93	CPL-9
COBL	0.295027	0.221	0.051	4.57038e-93	CPL-9
NEGR1	0.49018	0.535	0.219	3.84144e-92	CPL-9
PPP4R4	0.47625	0.498	0.198	4.05552e-92	CPL-9
H3-3A	2.59552	1	0.173	0	CPL-10
GNGT1	2.30735	0.988	0.33	0	CPL-10
H2AZ1	2.22936	1	0.172	0	CPL-10
H1-10	2.18107	0.995	0.155	0	CPL-10
GAS5	2.16531	1	0.222	0	CPL-10
MT-RNR1	2.10437	1	0.173	0	CPL-10
H3-3B	2.07584	1	0.173	0	CPL-10
PDC	1.97778	0.997	0.368	0	CPL-10
PDE6H	1.97227	1	0.663	0	CPL-10
CENPJ	1.89921	0.882	0.218	0	CPL-10
SNHG6	1.88552	1	0.231	0	CPL-10
SNHG29	1.87184	1	0.231	0	CPL-10
MACROH2A1	1.85999	0.994	0.166	0	CPL-10
H2AZ2	1.84631	0.992	0.166	0	CPL-10
H2AW	1.84163	0.847	0.055	0	CPL-10
JUND	1.7674	0.995	0.468	0	CPL-10
PCP4	1.64563	0.884	0.116	0	CPL-10
EPRS1	1.63206	0.994	0.147	0	CPL-10
SNHG14	1.59214	0.974	0.172	0	CPL-10
MT-RNR2	1.57653	1	0.173	0	CPL-10
XRCC4	1.5625	0.958	0.161	0	CPL-10
H4C3	1.52127	0.982	0.168	0	CPL-10
SEPTIN7	1.48805	0.995	0.22	0	CPL-10
MIR124-1HG	1.45169	0.899	0.112	0	CPL-10
TTN	1.29834	0.841	0.149	0	CPL-10
SEZ6L	1.27193	0.896	0.111	0	CPL-10
LINC01578	1.26109	0.959	0.122	0	CPL-10
KIF21B	1.20379	0.976	0.293	0	CPL-10
F5	1.16827	0.769	0.049	0	CPL-10
TAFA4	1.16064	0.891	0.084	0	CPL-10
OIP5-AS1	1.15127	0.946	0.177	0	CPL-10
TLCD3B	1.13211	0.974	0.204	0	CPL-10
EGR1	1.12609	0.838	0.207	0	CPL-10
H1-2	1.12005	0.647	0.096	0	CPL-10
MACROH2A2	1.11012	0.832	0.055	0	CPL-10
RO60	1.10605	0.947	0.18	0	CPL-10
H2AC20	1.09252	0.781	0.074	0	CPL-10
HTR1A	1.08834	0.947	0.161	0	CPL-10
LARS1	1.07558	0.918	0.128	0	CPL-10
MARCHF6	1.07456	0.927	0.138	0	CPL-10
PRXL2A	1.06547	0.956	0.197	0	CPL-10
AC243919	1.05036	0.931	0.139	0	CPL-10
CCDC141	1.01896	0.847	0.187	0	CPL-10
GPX1	1.01111	0.946	0.154	0	CPL-10
MICOS10	1.00259	0.908	0.161	0	CPL-10
SEPTIN11	0.995568	0.926	0.175	0	CPL-10
SNHG5	0.971397	0.909	0.174	0	CPL-10
MARCHF1	0.960612	0.811	0.087	0	CPL-10
GUCY1A2	0.934145	0.891	0.221	0	CPL-10
DARS1	0.932711	0.875	0.127	0	CPL-10
RP1	0.910519	0.884	0.212	0	CPL-10
SEPTIN2	0.89691	0.882	0.158	0	CPL-10
OGFRL1	0.890353	0.89	0.208	0	CPL-10
ZBTB38	0.884221	0.885	0.23	0	CPL-10
BCYRN1	0.87227	0.583	0.071	0	CPL-10
TLE5	0.871545	0.856	0.133	0	CPL-10
SNHG32	0.8655	0.85	0.137	0	CPL-10
GET1	0.856815	0.882	0.156	0	CPL-10
FAM20B	0.852141	0.903	0.26	0	CPL-10
MARCHF7	0.846948	0.844	0.098	0	CPL-10
PLAAT1	0.84167	0.808	0.129	0	CPL-10
SEMA5A	0.832956	0.767	0.117	0	CPL-10
SEPTIN4	0.821465	0.906	0.175	0	CPL-10
BCL11B	0.819269	0.718	0.045	0	CPL-10
MT1X	0.815949	0.749	0.153	0	CPL-10
SNHG1	0.81369	0.847	0.153	0	CPL-10
MYL4	0.793407	0.835	0.196	0	CPL-10
FLRT2	0.785333	0.793	0.129	0	CPL-10
ADSS2	0.776427	0.782	0.093	0	CPL-10
CIAO2B	0.770691	0.863	0.154	0	CPL-10
SARS1	0.770226	0.834	0.12	0	CPL-10
RBIS	0.751663	0.887	0.179	0	CPL-10
TUG1	0.72946	0.796	0.125	0	CPL-10
SLC17A7	0.724454	0.849	0.206	0	CPL-10
GAU1	0.722583	0.719	0.078	0	CPL-10
PWWP3A	0.722428	0.782	0.113	0	CPL-10
TRMT9B	0.714569	0.813	0.171	0	CPL-10
H2AC6	0.71195	0.429	0.058	0	CPL-10
SEPTIN3	0.702917	0.724	0.077	0	CPL-10
AC087855	0.694843	0.775	0.09	0	CPL-10
SFRP2	0.691616	0.731	0.121	0	CPL-10
MICOS13	0.685049	0.822	0.148	0	CPL-10
MAP3K1	0.682874	0.816	0.171	0	CPL-10
LINC00342	0.672271	0.719	0.153	0	CPL-10
ANKRD36BP1	0.671379	0.719	0.064	0	CPL-10
AL162581	0.663601	0.698	0.085	0	CPL-10
LGI2	0.662685	0.704	0.123	0	CPL-10
ARHGEF11	0.654943	0.713	0.078	0	CPL-10
H2AX	0.631095	0.622	0.058	0	CPL-10
C1orf115	0.629768	0.588	0.052	0	CPL-10
KARS1	0.625633	0.722	0.074	0	CPL-10
ZNF528-AS1	0.618074	0.698	0.096	0	CPL-10
IARS1	0.610996	0.739	0.094	0	CPL-10
SEMA3C	0.604768	0.681	0.11	0	CPL-10
CENPBD1P1	0.603152	0.707	0.065	0	CPL-10
MEGF10	0.602996	0.624	0.058	0	CPL-10
NARS1	0.594805	0.74	0.106	0	CPL-10
H1-0	0.589194	0.423	0.03	0	CPL-10
AL109918	0.581213	0.619	0.056	0	CPL-10
NR2F2	0.576288	0.63	0.069	0	CPL-10
LDHA	0.571921	0.953	0.847	5.41306e-107	RL-1
BNIP3	0.559667	0.803	0.613	9.66389e-63	RL-1
CALR	0.41936	0.736	0.509	1.53167e-57	RL-1
PGK1	0.412231	0.832	0.626	1.95344e-57	RL-1
PGAM1	0.37782	0.84	0.635	1.20756e-50	RL-1
TMED2	0.378467	0.586	0.357	2.08148e-49	RL-1
VDAC1	0.357803	0.668	0.449	9.30922e-49	RL-1
BSG	0.37041	0.767	0.555	7.87696e-48	RL-1
PKM	0.372429	0.923	0.754	1.62952e-46	RL-1
MT-CO2	0.481047	0.795	0.627	4.51021e-46	RL-1
TMED9	0.294244	0.394	0.204	7.13779e-46	RL-1
BNIP3L	0.333598	0.774	0.566	1.69932e-43	RL-1
C4orf3	0.318476	0.432	0.238	4.44736e-43	RL-1
MT-CO3	0.405521	0.874	0.734	4.14962e-42	RL-1
MARCKSL1	0.355825	0.741	0.537	1.03215e-41	RL-1
TPD52	0.351673	0.525	0.331	1.88519e-41	RL-1
SELENOK	0.321285	0.726	0.512	9.28806e-41	RL-1
PRDX2	0.291921	0.868	0.676	2.33116e-40	RL-1
MANF	0.311875	0.31	0.148	3.32654e-40	RL-1
SPCS2	0.317603	0.713	0.508	4.73433e-40	RL-1
SNRPG	0.290726	0.665	0.45	5.05142e-40	RL-1
MT-CO1	0.321693	0.944	0.836	2.03729e-39	RL-1
EI24	0.329108	0.392	0.216	2.36717e-39	RL-1
PDIA6	0.333114	0.738	0.531	9.27326e-39	RL-1
ESAM	0.293798	0.3	0.145	3.01603e-38	RL-1
TMED4	0.265336	0.565	0.362	3.98345e-38	RL-1
SERF2	0.319655	0.84	0.688	9.01816e-38	RL-1
NDUFAB1	0.29512	0.577	0.376	3.51757e-37	RL-1
MT-ND3	0.428396	0.63	0.451	5.31671e-37	RL-1
POLR2I	0.292512	0.549	0.356	2.17962e-36	RL-1
RNF5	0.334958	0.54	0.345	2.67938e-36	RL-1
TMEM14B	0.344281	0.591	0.4	3.43101e-36	RL-1
LAPTM4B	0.298167	0.552	0.351	3.88148e-36	RL-1
FKBP1A	0.269542	0.337	0.175	3.9144e-36	RL-1
ANAPC16	0.301557	0.484	0.294	6.21231e-36	RL-1
CHCHD2	0.269937	0.978	0.898	8.25475e-36	RL-1
MYL6	0.285553	0.898	0.751	4.72724e-35	RL-1
ENAH	0.354608	0.706	0.534	6.67601e-35	RL-1
SPCS1	0.30008	0.685	0.492	7.92556e-35	RL-1
SCOC	0.26772	0.43	0.25	8.20708e-35	RL-1
TCEA1	0.288474	0.673	0.472	9.47857e-35	RL-1
RXRG	0.359112	0.84	0.676	9.83789e-35	RL-1
MT-ND2	0.359599	0.775	0.627	3.09545e-34	RL-1
ANAPC11	0.328328	0.641	0.444	4.30887e-34	RL-1
CA10	0.292721	0.344	0.186	7.14908e-34	RL-1
PFDN6	0.267242	0.355	0.193	8.134e-34	RL-1
PUF60	0.268962	0.374	0.211	8.98129e-34	RL-1
ATP5MC1	0.253437	0.49	0.306	2.47896e-33	RL-1
POMP	0.26418	0.676	0.477	1.75708e-32	RL-1
CADPS	0.299414	0.503	0.324	3.76022e-32	RL-1
UQCR11	0.262192	0.425	0.252	4.11889e-32	RL-1
CD24	0.406951	0.468	0.307	5.78882e-32	RL-1
MT-CYB	0.469186	0.673	0.514	4.52866e-31	RL-1
TMEM14C	0.32077	0.7	0.517	6.06173e-31	RL-1
LAMTOR2	0.254465	0.331	0.183	3.39158e-30	RL-1
PABPC1	0.289014	0.959	0.871	6.59096e-30	RL-1
TMEM230	0.260788	0.546	0.366	1.29694e-29	RL-1
NAA38	0.281968	0.47	0.301	3.10263e-29	RL-1
PRDX1	0.294834	0.856	0.702	5.2311e-29	RL-1
CISD2	0.260565	0.622	0.441	7.15958e-28	RL-1
PRPF6	0.293392	0.573	0.405	8.18061e-28	RL-1
MT-ATP6	0.368105	0.77	0.606	8.89189e-28	RL-1
AK4	0.252153	0.355	0.21	1.4458e-27	RL-1
BASP1	0.336587	0.754	0.6	4.12412e-27	RL-1
PPIB	0.256046	0.603	0.428	9.93875e-27	RL-1
PIK3R1	0.295481	0.589	0.417	1.50545e-26	RL-1
IMPG2	0.314157	0.461	0.303	1.64196e-26	RL-1
RHOT1	0.269938	0.392	0.246	3.26815e-25	RL-1
PPA1	0.269125	0.878	0.746	1.07289e-23	RL-1
AIPL1	0.289009	0.899	0.815	1.30747e-23	RL-1
NRN1	0.364861	0.289	0.167	1.6359e-23	RL-1
GLO1	0.284959	0.519	0.356	5.2617e-23	RL-1
DGUOK	0.262594	0.522	0.36	7.47299e-23	RL-1
MRPS18B	0.277895	0.513	0.358	1.43698e-22	RL-1
ENO2	0.259607	0.736	0.594	1.00546e-20	RL-1
EPRS1	0.274885	0.214	0.113	2.01883e-20	RL-1
GDAP1L1	0.260773	0.613	0.462	2.70187e-20	RL-1
GNGT1	0.480792	0.33	0.217	4.00646e-20	RL-1
GUK1	0.270841	0.82	0.695	1.08835e-19	RL-1
CPLX3	0.314474	0.479	0.348	3.64998e-19	RL-1
PHLDA1	0.361525	0.273	0.164	3.05748e-18	RL-1
TFF1	0.282902	0.792	0.72	4.19877e-12	RL-1
PCP2	0.289297	0.188	0.111	2.48507e-11	RL-1
H2AZ1	0.251961	0.278	0.198	1.87037e-07	RL-1
PDE6H	0.281356	0.762	0.681	2.94119e-07	RL-1
H3-3A	0.264771	0.285	0.214	0.000125907	RL-1
GAS5	0.284572	0.299	0.232	0.000864889	RL-1
ALDOA	0.365429	0.232	0.173	0.00467744	RL-1
HSPA6	1.90441	0.807	0.225	0	RL-2
DNAJB1	1.80244	0.969	0.608	0	RL-2
HSPA1A	1.48234	0.972	0.697	6.88487e-287	RL-2
HSPA1B	1.43038	0.961	0.618	2.50913e-271	RL-2
HSPB1	1.46961	0.952	0.692	2.26199e-214	RL-2
UBB	0.96352	0.988	0.938	1.70999e-164	RL-2
HSP90AA1	0.897746	0.998	0.991	1.64043e-145	RL-2
CACYBP	0.794718	0.977	0.908	6.132e-137	RL-2
C17orf67	0.529799	0.248	0.034	5.94831e-133	RL-2
HSPH1	0.955954	0.908	0.703	8.38544e-129	RL-2
UBC	1.15558	0.929	0.808	1.00675e-121	RL-2
ZFAND2A	0.845932	0.571	0.264	9.3527e-113	RL-2
YBX1	0.510461	0.996	0.977	6.83551e-101	RL-2
RGS2	0.77452	0.518	0.228	2.00085e-96	RL-2
HSPA8	0.725449	0.876	0.733	1.1573e-83	RL-2
TENT5A	0.631754	0.399	0.156	3.61243e-78	RL-2
HSPE1	0.650565	0.918	0.82	6.45849e-76	RL-2
ARL4A	0.604182	0.541	0.287	6.19527e-68	RL-2
SERPINH1	0.634495	0.306	0.107	2.03283e-65	RL-2
PARD6G-AS1	0.433576	0.261	0.084	1.40603e-62	RL-2
HSP90AB1	0.475427	0.995	0.987	2.10649e-57	RL-2
TUBB	0.559131	0.98	0.953	7.16622e-51	RL-2
HMGB2	0.576471	0.894	0.786	2.40494e-47	RL-2
CHORDC1	0.46224	0.64	0.43	1.963e-46	RL-2
TUBA1A	0.531234	0.793	0.665	4.04497e-46	RL-2
ID2	0.426889	0.208	0.069	8.51793e-45	RL-2
HNRNPA1	0.329417	0.994	0.969	2.27563e-44	RL-2
TRA2B	0.457065	0.808	0.659	1.28075e-42	RL-2
GAPDH	0.501441	0.994	0.977	1.54464e-42	RL-2
RND3	0.388156	0.286	0.122	1.07799e-41	RL-2
HNRNPA2B1	0.293751	0.927	0.839	4.69833e-40	RL-2
SRSF3	0.385226	0.895	0.818	6.22645e-39	RL-2
RGS16	0.315277	0.173	0.055	6.95401e-39	RL-2
CDC42EP3	0.527867	0.423	0.245	1.92249e-38	RL-2
MKI67	0.440706	0.395	0.21	2.07292e-38	RL-2
DNAJA1	0.469369	0.838	0.75	1.97421e-36	RL-2
TCEAL9	0.479758	0.593	0.423	2.54068e-32	RL-2
ENO1	0.529702	0.894	0.856	1.14623e-31	RL-2
NR4A2	0.360074	0.229	0.1	3.1303e-31	RL-2
PHF19	0.395054	0.575	0.403	2.26521e-30	RL-2
DSEL	0.256777	0.138	0.044	1.61726e-29	RL-2
TECR	0.437048	0.699	0.553	1.66844e-29	RL-2
TUBA1B	0.427048	0.926	0.894	2.30696e-29	RL-2
CDKN2D	0.416557	0.283	0.142	7.98745e-29	RL-2
SRSF7	0.407453	0.798	0.687	8.30056e-29	RL-2
NUSAP1	0.386943	0.399	0.231	8.59258e-29	RL-2
BIRC5	0.378642	0.285	0.141	2.02043e-28	RL-2
AURKB	0.286293	0.23	0.103	3.52682e-28	RL-2
MIS18BP1	0.294638	0.473	0.304	2.03094e-27	RL-2
TPX2	0.422268	0.319	0.174	2.62776e-27	RL-2
HIST1H4C	0.796051	0.586	0.44	2.67641e-27	RL-2
UBE2C	0.609509	0.405	0.247	3.52471e-27	RL-2
KLF5	0.293519	0.25	0.121	1.11452e-26	RL-2
RTKN2	0.252698	0.249	0.119	3.16404e-26	RL-2
RRM2	0.375572	0.315	0.174	8.92157e-26	RL-2
NEK2	0.347695	0.296	0.159	1.30441e-25	RL-2
TOP2A	0.406541	0.449	0.297	3.72497e-25	RL-2
HIST1H1C	0.419183	0.234	0.114	2.92482e-24	RL-2
PPP1R15A	0.318421	0.27	0.143	1.33048e-23	RL-2
CDK1	0.314381	0.343	0.2	4.56062e-23	RL-2
TROAP	0.270012	0.184	0.08	1.01602e-22	RL-2
CCNA2	0.270149	0.234	0.114	1.04011e-22	RL-2
TMSB10	0.458884	0.956	0.923	1.80312e-22	RL-2
TAF7	0.308882	0.886	0.804	5.54226e-22	RL-2
CENPL	0.266552	0.246	0.127	6.19205e-22	RL-2
JUN	0.343446	0.538	0.386	1.21188e-21	RL-2
HMGB1	0.317755	0.948	0.911	1.48914e-21	RL-2
ANP32E	0.374426	0.56	0.422	2.55621e-21	RL-2
RBMX	0.346565	0.849	0.776	2.57189e-21	RL-2
CENPU	0.342177	0.564	0.412	3.74138e-21	RL-2
PTTG1	0.359919	0.371	0.231	4.58717e-21	RL-2
MZT2B	0.287199	0.881	0.795	6.55184e-21	RL-2
TUBB2B	0.384907	0.925	0.865	3.05479e-20	RL-2
SLC38A5	0.299853	0.578	0.431	2.67011e-19	RL-2
SFPQ	0.325436	0.662	0.538	3.86304e-19	RL-2
PSMB7	0.308224	0.685	0.565	4.952e-19	RL-2
CDKN2C	0.276977	0.356	0.222	7.89383e-19	RL-2
SMC4	0.379739	0.512	0.382	1.53513e-18	RL-2
NNAT	0.287812	0.543	0.391	2.16581e-18	RL-2
CCNB2	0.332403	0.315	0.189	1.54339e-17	RL-2
CKS1B	0.312459	0.312	0.189	1.74385e-17	RL-2
ACTB	0.317103	0.953	0.913	8.44104e-17	RL-2
MIR7-3HG	0.354266	0.402	0.274	9.02929e-17	RL-2
KRT10	0.295167	0.661	0.547	1.34132e-16	RL-2
TPI1	0.449527	0.88	0.841	5.0892e-16	RL-2
CDC20	0.28384	0.209	0.112	2.09828e-15	RL-2
CKB	0.301147	0.815	0.741	1.20818e-14	RL-2
SNHG15	0.285927	0.529	0.402	1.69527e-14	RL-2
H2AFY	0.275415	0.588	0.457	3.78767e-14	RL-2
COTL1	0.335684	0.326	0.217	7.15815e-14	RL-2
UBE2E3	0.264598	0.59	0.479	2.22379e-13	RL-2
RCVRN	0.266506	0.972	0.951	8.87282e-13	RL-2
PCLAF	0.252559	0.35	0.238	1.70621e-12	RL-2
KPNA2	0.366608	0.433	0.318	1.851e-12	RL-2
GADD45G	0.38457	0.532	0.425	3.25732e-12	RL-2
SGK1	0.250851	0.267	0.17	1.06824e-11	RL-2
MRPL18	0.345758	0.564	0.466	2.40544e-11	RL-2
GSTP1	0.285009	0.808	0.753	8.63329e-11	RL-2
UBE2S	0.475752	0.458	0.361	1.89273e-10	RL-2
BUD31	0.259458	0.603	0.508	3.61334e-10	RL-2
RPL32	0.441384	1	0.994	9.06553e-166	RL-3
RPL26	0.479783	1	0.985	1.55946e-133	RL-3
RPL35A	0.415392	1	0.99	1.65511e-118	RL-3
RPS19	0.421735	1	0.997	2.44801e-115	RL-3
RPS15A	0.476827	1	0.991	6.39344e-114	RL-3
RPL24	0.41738	0.999	0.982	1.3932e-112	RL-3
RPS24	0.430555	1	0.993	1.28414e-111	RL-3
RPL12	0.480206	1	0.977	3.96438e-110	RL-3
RPL21	0.44221	1	0.994	2.81646e-109	RL-3
RPL41	0.482629	1	0.99	1.09402e-108	RL-3
RPS9	0.41868	1	0.982	2.45322e-106	RL-3
RPL10	0.391066	1	0.997	2.96851e-105	RL-3
RPL6	0.38106	1	0.995	4.55708e-104	RL-3
RPS16	0.375859	1	0.987	5.62999e-104	RL-3
RPL9	0.389523	0.999	0.987	6.8811e-104	RL-3
RPS13	0.398303	1	0.988	1.03517e-103	RL-3
RPS27	0.510268	1	0.995	1.98589e-101	RL-3
RPS3A	0.360217	1	0.998	3.88574e-101	RL-3
RPS23	0.362394	1	0.993	5.98011e-98	RL-3
RPL29	0.398664	0.999	0.98	1.30234e-97	RL-3
RPL5	0.372272	1	0.993	8.57879e-95	RL-3
RPS5	0.403861	0.999	0.982	7.88233e-93	RL-3
RPS12	0.471653	1	0.982	1.20303e-92	RL-3
RPL18	0.362051	1	0.988	1.36217e-92	RL-3
RPL13A	0.40425	1	0.996	1.07534e-91	RL-3
RPS4X	0.405547	1	0.99	2.66334e-91	RL-3
RPS15	0.361628	1	0.994	3.21604e-90	RL-3
RPL36	0.45828	0.998	0.97	3.02968e-87	RL-3
RPL3	0.395562	1	0.995	2.60741e-86	RL-3
RPL11	0.3694	1	0.995	8.45316e-85	RL-3
RPL39	0.443997	1	0.983	2.78207e-84	RL-3
RPS2	0.442132	1	0.992	8.30099e-84	RL-3
ZFAS1	0.55456	0.996	0.947	2.33679e-83	RL-3
RPL30	0.423633	0.999	0.982	1.37144e-80	RL-3
RPL8	0.339371	1	0.989	1.51639e-80	RL-3
RPL10A	0.383905	1	0.992	5.07999e-80	RL-3
RPS7	0.369959	1	0.997	2.73248e-78	RL-3
RPS3	0.320104	1	0.997	3.91007e-77	RL-3
RPL15	0.32805	1	0.993	3.87894e-76	RL-3
RPSA	0.372694	1	0.988	2.43668e-74	RL-3
FAU	0.38436	0.998	0.978	1.8676e-73	RL-3
RPL37A	0.41601	1	0.987	2.32914e-71	RL-3
NACA	0.364823	0.998	0.982	7.64742e-70	RL-3
RPL31	0.474306	0.997	0.98	2.06043e-69	RL-3
RPS18	0.350028	1	0.998	2.90503e-69	RL-3
RPL35	0.379835	0.996	0.978	1.34687e-68	RL-3
RPL27	0.383488	0.995	0.963	3.22274e-67	RL-3
RPL18A	0.342161	1	0.995	1.8864e-66	RL-3
RPL13	0.32485	1	0.992	3.59943e-65	RL-3
RPL34	0.379934	1	0.993	7.56084e-65	RL-3
RPL7A	0.389845	0.998	0.985	1.04761e-62	RL-3
RPL23	0.414429	0.996	0.967	3.12695e-61	RL-3
RPLP2	0.321366	1	0.986	8.68798e-60	RL-3
RPS8	0.287833	1	0.995	1.18374e-59	RL-3
RPS28	0.368726	0.997	0.987	7.01196e-59	RL-3
RACK1	0.347903	0.996	0.984	8.33598e-59	RL-3
RPL37	0.409041	0.999	0.978	1.44141e-57	RL-3
RPS27A	0.338056	1	0.996	6.19869e-57	RL-3
RPS11	0.417567	1	0.98	3.08969e-56	RL-3
PFDN5	0.388307	0.975	0.924	6.55185e-54	RL-3
RPL14	0.304836	0.997	0.991	1.11834e-53	RL-3
RPL38	0.388694	0.989	0.965	1.10015e-52	RL-3
RPLP1	0.302208	1	0.996	1.49441e-52	RL-3
RPL27A	0.335684	0.996	0.975	6.12635e-51	RL-3
RPS14	0.319232	0.999	0.988	7.43033e-49	RL-3
EPB41L4A-AS1	0.46932	0.932	0.853	2.03132e-48	RL-3
RPS21	0.398138	0.996	0.978	3.94665e-46	RL-3
RPS29	0.414827	0.999	0.974	4.1333e-46	RL-3
RPS20	0.290953	0.997	0.983	1.39392e-45	RL-3
RPL22	0.34831	0.995	0.977	4.18244e-45	RL-3
RPS25	0.292237	0.997	0.986	2.16782e-40	RL-3
RPL4	0.288461	0.999	0.985	4.7985e-38	RL-3
RPS17	0.38994	0.944	0.872	5.85559e-38	RL-3
RPL36A	0.396973	0.961	0.905	1.33314e-33	RL-3
RPS6	0.264565	1	0.996	2.10791e-33	RL-3
SNHG7	0.469224	0.884	0.792	3.25969e-33	RL-3
RPL7	0.323775	1	0.992	4.23379e-33	RL-3
EIF1	0.311182	0.995	0.97	8.10059e-32	RL-3
RPL28	0.288673	0.996	0.973	6.79507e-29	RL-3
SNHG8	0.475085	0.852	0.765	7.45422e-29	RL-3
TPT1	0.354022	0.996	0.971	1.76146e-28	RL-3
EIF3E	0.305146	0.966	0.925	8.69663e-28	RL-3
NOP53	0.276951	0.934	0.884	6.98757e-19	RL-3
SNHG12	0.380393	0.565	0.436	1.38768e-18	RL-3
EIF3F	0.25825	0.959	0.903	1.75893e-17	RL-3
EEF1B2	0.254332	0.995	0.972	1.75474e-16	RL-3
RPS10	0.373943	0.969	0.916	9.29297e-15	RL-3
GAS5	0.780018	0.317	0.242	3.86776e-08	RL-3
SNHG6	0.715721	0.317	0.244	3.87726e-08	RL-3
SNHG1	0.699028	0.306	0.229	1.89586e-07	RL-3
SNHG29	0.662858	0.317	0.244	1.18085e-06	RL-3
NSA2	0.261175	0.736	0.687	1.69873e-05	RL-3
MT-RNR1	0.515082	0.3	0.226	0.000414604	RL-3
AC243919.1	0.304203	0.271	0.201	0.000444372	RL-3
AL162581.1	0.551759	0.191	0.133	0.000861772	RL-3
MT-RNR2	0.38692	0.3	0.226	0.00264212	RL-3
LINC01933	0.3068	0.261	0.203	0.02567	RL-3
SNHG5	0.306508	0.271	0.215	0.0443654	RL-3
MALAT1	1.6551	1	0.999	7.20041e-140	RL-4
HNRNPA2B1	1.3974	0.862	0.86	5.67884e-89	RL-4
HSPA1A	1.86207	0.872	0.752	9.9687e-63	RL-4
HMGN2	1.05637	0.886	0.91	8.78614e-52	RL-4
SRSF7	1.37123	0.751	0.71	1.55785e-47	RL-4
HMGB1	0.931047	0.872	0.925	1.03767e-46	RL-4
HMGB2	1.07115	0.815	0.812	9.02765e-36	RL-4
HSPA1B	1.37602	0.785	0.692	1.14647e-35	RL-4
H3F3B	0.837592	0.878	0.735	3.66283e-33	RL-4
STMN1	0.682708	0.927	0.973	8.23043e-32	RL-4
PNISR	1.06733	0.769	0.846	2.89996e-31	RL-4
NEUROD1	1.00475	0.797	0.844	4.8604e-30	RL-4
SRSF2	1.27833	0.675	0.674	1.46878e-28	RL-4
SRSF10	0.971617	0.722	0.771	2.89834e-28	RL-4
ARGLU1	0.955567	0.726	0.778	1.69318e-26	RL-4
MAP1B	0.815233	0.791	0.907	3.09476e-26	RL-4
LUC7L3	0.957502	0.781	0.858	9.11867e-26	RL-4
CENPF	2.13497	0.515	0.366	1.29619e-24	RL-4
CALM2	0.921229	0.748	0.833	3.04857e-24	RL-4
RBM39	0.714484	0.759	0.874	1.80411e-21	RL-4
DDX3Y	1.14837	0.203	0.078	4.13146e-21	RL-4
DNAJB1	0.916502	0.765	0.688	9.76631e-21	RL-4
FUS	1.05012	0.675	0.734	3.5884e-20	RL-4
HSPH1	0.961974	0.748	0.753	1.30219e-19	RL-4
MKI67	1.73203	0.393	0.241	2.17171e-19	RL-4
MIS18BP1	1.36181	0.454	0.334	2.2135e-19	RL-4
HSPE1	1.00025	0.773	0.851	2.86544e-19	RL-4
TUBA1A	1.06687	0.659	0.699	7.911e-19	RL-4
HMGN1	0.611625	0.793	0.914	3.28038e-18	RL-4
H2AFZ	0.746213	0.744	0.685	3.95758e-18	RL-4
SON	0.916844	0.641	0.711	6.74179e-17	RL-4
HNRNPU	0.716699	0.757	0.876	6.87049e-17	RL-4
HNRNPA3	0.767526	0.71	0.788	1.15664e-16	RL-4
TMSB4X	0.588757	0.97	0.985	1.2093e-16	RL-4
KMT2E	0.921266	0.635	0.702	2.11341e-15	RL-4
RSRC2	0.883563	0.696	0.786	3.30833e-15	RL-4
ASPM	1.73352	0.365	0.239	8.09993e-15	RL-4
TAF7	0.881623	0.726	0.833	6.61478e-14	RL-4
TUBA1B	0.601767	0.819	0.91	6.66497e-14	RL-4
AHI1	1.14923	0.527	0.518	4.70577e-13	RL-4
HNRNPA0	0.806781	0.673	0.774	6.03325e-13	RL-4
CKAP2	1.31287	0.363	0.262	7.41443e-12	RL-4
KIF23	1.00339	0.203	0.102	3.39073e-11	RL-4
HNRNPDL	0.718124	0.698	0.82	6.73953e-11	RL-4
SMC4	1.21998	0.462	0.409	1.47067e-10	RL-4
KNL1	0.789501	0.146	0.061	1.96438e-10	RL-4
TRA2B	0.874391	0.627	0.701	2.46391e-10	RL-4
LBR	1.11615	0.454	0.404	4.05939e-10	RL-4
CKAP2L	1.02048	0.245	0.139	4.64519e-10	RL-4
NUSAP1	1.18992	0.361	0.262	4.76498e-10	RL-4
NKTR	0.86	0.58	0.639	6.56951e-10	RL-4
SRSF1	1.14553	0.594	0.661	3.23246e-09	RL-4
SOX4	0.932554	0.606	0.657	3.54735e-09	RL-4
TOP2A	1.67433	0.406	0.327	4.54244e-09	RL-4
PRPF4B	0.918769	0.552	0.59	8.47559e-09	RL-4
DDX5	0.744818	0.621	0.731	1.41494e-08	RL-4
ANLN	0.657622	0.146	0.066	1.72377e-08	RL-4
ATAD5	1.13778	0.432	0.38	2.90812e-08	RL-4
UBC	0.846513	0.753	0.845	3.43933e-08	RL-4
SMC3	0.767175	0.677	0.814	7.34279e-08	RL-4
AKAP9	0.695402	0.665	0.765	8.47052e-08	RL-4
SRRM1	0.623012	0.68	0.806	9.45217e-08	RL-4
H4C3	0.887133	0.071	0.207	1.29816e-07	RL-4
KIF14	0.862268	0.178	0.094	1.43963e-07	RL-4
INCENP	0.545279	0.107	0.042	3.11711e-07	RL-4
KIF20A	0.746216	0.138	0.065	7.12679e-07	RL-4
HSPB1	0.702318	0.753	0.754	7.34505e-07	RL-4
SPAG5	0.669136	0.15	0.074	8.35737e-07	RL-4
TUBB4B	0.920445	0.503	0.518	1.1993e-06	RL-4
CCNA2	0.919146	0.223	0.135	1.23164e-06	RL-4
HNRNPH1	0.875131	0.533	0.564	2.38625e-06	RL-4
UBB	0.391517	0.876	0.957	2.79415e-06	RL-4
TPR	0.783287	0.609	0.707	2.80272e-06	RL-4
CDK1	1.14103	0.304	0.228	3.16138e-06	RL-4
FAM83D	0.559973	0.128	0.059	3.44486e-06	RL-4
ARL4A	1.12182	0.396	0.343	4.44493e-06	RL-4
KIFC1	0.983235	0.205	0.125	8.50834e-06	RL-4
H2AFV	0.826627	0.489	0.468	8.77317e-06	RL-4
SGO1	0.837672	0.199	0.119	1.46124e-05	RL-4
MEIS2	0.918158	0.554	0.618	1.48501e-05	RL-4
ACTB	0.426538	0.821	0.933	2.07073e-05	RL-4
TUT4	0.966987	0.458	0.461	3.97444e-05	RL-4
KHDC4	0.901167	0.556	0.63	4.56441e-05	RL-4
WSB1	1.08745	0.513	0.555	5.01059e-05	RL-4
ZWINT	1.02007	0.316	0.249	5.06525e-05	RL-4
SRSF3	0.736934	0.71	0.848	6.18303e-05	RL-4
H3F3A	0.351794	0.852	0.737	6.62106e-05	RL-4
GPBP1	0.839482	0.556	0.641	8.39818e-05	RL-4
SEPTIN7	0.825142	0.517	0.535	8.97865e-05	RL-4
BCLAF1	0.713614	0.576	0.67	0.000121022	RL-4
EZH2	0.976302	0.408	0.392	0.000164928	RL-4
KIF5B	0.728962	0.525	0.588	0.000165482	RL-4
NUF2	1.00452	0.237	0.159	0.00017737	RL-4
SGO2	0.885759	0.154	0.086	0.0002444	RL-4
DST	1.00539	0.481	0.509	0.000249567	RL-4
MT-CO1	0.694857	0.793	0.884	0.000310163	RL-4
ASH1L	0.869535	0.493	0.536	0.000339951	RL-4
CIT	0.460454	0.12	0.06	0.00042815	RL-4
NDC80	0.72648	0.176	0.106	0.000428816	RL-4
TPST1	0.50994	0.124	0.063	0.000478499	RL-4
BAG3	1.91771	1	0.013	0	RL-5
HSPH1	1.43791	0.977	0.745	1.43441e-39	RL-5
SERPINH1	1.27913	0.489	0.144	8.42969e-34	RL-5
CACYBP	0.952273	0.994	0.923	4.66097e-29	RL-5
DNAJB1	1.23006	0.92	0.688	2.1403e-22	RL-5
HSPE1	0.989956	0.955	0.84	2.62016e-22	RL-5
HSPA6	1.85615	0.676	0.354	7.83974e-22	RL-5
ZFAND2A	1.02391	0.653	0.327	4.77311e-21	RL-5
HSP90AA1	0.857459	1	0.993	8.36508e-21	RL-5
UBB	0.968008	0.989	0.949	3.8589e-20	RL-5
HSPA1A	1.1767	0.943	0.757	7.80512e-19	RL-5
UBC	1.15404	0.938	0.834	2.89465e-15	RL-5
HSP90AB1	0.646895	1	0.988	3.02639e-15	RL-5
DNAJA1	0.73707	0.909	0.767	5.89459e-15	RL-5
HSPB1	0.87025	0.938	0.748	3.6853e-14	RL-5
SCG2	0.436907	0.159	0.033	5.63565e-14	RL-5
HSPA1B	0.857829	0.892	0.694	1.0798e-12	RL-5
LUZP1	0.437385	0.267	0.085	2.73353e-12	RL-5
SNX3	0.642306	0.807	0.626	8.9273e-11	RL-5
MRPL18	0.693279	0.716	0.482	3.21728e-10	RL-5
HSPA8	0.707977	0.903	0.763	2.40742e-09	RL-5
AHSA1	0.647303	0.653	0.455	1.80031e-08	RL-5
BTBD8	0.578504	0.676	0.444	2.4132e-08	RL-5
TENT5A	0.578987	0.432	0.207	2.8764e-08	RL-5
CHORDC1	0.647212	0.699	0.474	8.51372e-08	RL-5
SLC35B2	0.335254	0.267	0.102	9.50132e-08	RL-5
ZNF622	0.492734	0.523	0.305	7.95325e-07	RL-5
DNAJA4	0.400131	0.222	0.082	1.70431e-06	RL-5
PPP1R15A	0.389981	0.358	0.168	2.25265e-06	RL-5
PKIB	0.336875	0.199	0.07	3.22404e-06	RL-5
RSRC2	0.56372	0.875	0.775	3.79777e-06	RL-5
TCEAL9	0.618192	0.642	0.458	7.10624e-06	RL-5
UBE2C	0.775867	0.466	0.279	1.79923e-05	RL-5
DNAJB6	0.680367	0.727	0.586	2.42963e-05	RL-5
RGS2	0.580587	0.489	0.291	2.78952e-05	RL-5
CENPW	0.344542	0.267	0.116	3.24716e-05	RL-5
HSPA5	0.484819	0.784	0.59	0.000129545	RL-5
ZFAND5	0.418531	0.659	0.493	0.000181665	RL-5
NMB	0.3196	0.165	0.059	0.000186443	RL-5
DYNLL1	0.392556	0.778	0.604	0.000216102	RL-5
CDC42EP3	0.658442	0.46	0.283	0.000228437	RL-5
SGO2	0.274891	0.216	0.088	0.000252759	RL-5
CA2	0.374561	0.261	0.118	0.000275987	RL-5
CCDC181	0.422685	0.818	0.652	0.000614185	RL-5
PNMA8A	0.337926	0.278	0.132	0.000684759	RL-5
C7	0.291962	0.227	0.098	0.000990619	RL-5
CADM2	0.430951	0.381	0.212	0.00135265	RL-5
NEK2	0.540535	0.347	0.187	0.00148784	RL-5
CKAP2L	0.419788	0.29	0.144	0.00175245	RL-5
RGS16	0.363506	0.193	0.08	0.00243247	RL-5
CCNA2	0.419411	0.278	0.139	0.00286039	RL-5
OTUD6B-AS1	0.351037	0.534	0.35	0.0028762	RL-5
COQ10B	0.291742	0.216	0.096	0.00351636	RL-5
TAF7	0.491606	0.892	0.822	0.00358019	RL-5
CDK1	0.415432	0.392	0.23	0.0039569	RL-5
MED10	0.387723	0.693	0.531	0.00604542	RL-5
C1orf52	0.382807	0.5	0.334	0.00654432	RL-5
CKS2	0.686055	0.494	0.344	0.00767646	RL-5
MTERF2	0.274624	0.341	0.186	0.00975906	RL-5
ABHD3	0.44852	0.369	0.222	0.00988317	RL-5
SCN2A	0.294679	0.17	0.07	0.0106402	RL-5
FAM83D	0.279168	0.159	0.062	0.0108215	RL-5
PTTG1	0.584024	0.415	0.26	0.0131068	RL-5
CHML	0.25374	0.33	0.18	0.01755	RL-5
CDR2	0.268257	0.148	0.058	0.0184398	RL-5
ACBD3	0.388818	0.506	0.343	0.0191856	RL-5
TCP1	0.354549	0.864	0.743	0.0200354	RL-5
FBXO5	0.362659	0.381	0.223	0.0222923	RL-5
YBX1	0.254485	0.994	0.981	0.0246528	RL-5
HMGB2	0.67728	0.875	0.81	0.0274037	RL-5
ARL4A	0.348796	0.517	0.342	0.0289892	RL-5
RNF6	0.306654	0.307	0.169	0.0346463	RL-5
EPB41L2	0.267162	0.375	0.215	0.0368908	RL-5
CDCA8	0.293231	0.239	0.119	0.0470762	RL-5
MAPRE1	0.32059	0.557	0.378	0.0528278	RL-5
PLIN2	0.336801	0.386	0.236	0.058025	RL-5
POLR2K	0.367351	0.653	0.488	0.062769	RL-5
JMJD6	0.293725	0.392	0.24	0.0684	RL-5
PARD6G-AS1	0.337344	0.239	0.123	0.0696988	RL-5
KPNA2	0.654156	0.489	0.341	0.0727659	RL-5
SPTY2D1	0.373083	0.33	0.195	0.0730077	RL-5
GNG5	0.361723	0.324	0.186	0.0738198	RL-5
INSIG1	0.374469	0.312	0.18	0.0744256	RL-5
NDC80	0.264548	0.222	0.108	0.0835595	RL-5
CENPF	0.65371	0.517	0.375	0.0865385	RL-5
LINC02154	0.388823	0.386	0.231	0.0932195	RL-5
LMCD1	0.263903	0.153	0.065	0.0961898	RL-5
USP6NL	0.275503	0.182	0.084	0.123716	RL-5
MIR7-3HG	0.269636	0.455	0.3	0.143765	RL-5
NEFM	0.295547	0.131	0.052	0.150052	RL-5
INTS12	0.362321	0.267	0.15	0.170058	RL-5
ASPM	0.475341	0.386	0.246	0.183553	RL-5
MKI67	0.531513	0.392	0.25	0.231804	RL-5
HMGB1	0.358701	0.949	0.919	0.275414	RL-5
UTP23	0.316401	0.381	0.246	0.326671	RL-5
TWISTNB	0.302454	0.403	0.258	0.360537	RL-5
KIF20A	0.300793	0.153	0.068	0.434486	RL-5
CDKN2D	0.260998	0.295	0.172	0.525532	RL-5
CSTF2T	0.301271	0.312	0.184	0.545934	RL-5
UCP2	0.262036	0.25	0.139	0.739117	RL-5
BIRC5	1.69221	0.842	0.155	1.70675e-127	RL-6
MKI67	2.33696	0.947	0.233	8.15679e-120	RL-6
CKAP2L	1.52755	0.725	0.13	4.69849e-105	RL-6
APOLD1	1.30027	0.526	0.068	3.68906e-101	RL-6
TOP2A	1.91961	0.971	0.314	2.32262e-97	RL-6
TPX2	1.70533	0.801	0.19	1.11432e-95	RL-6
UBE2C	2.18054	0.895	0.266	1.45652e-94	RL-6
CENPF	2.25746	0.965	0.361	9.14028e-93	RL-6
NUF2	1.41948	0.725	0.149	1.70902e-90	RL-6
ARHGAP11A	1.26332	0.62	0.11	3.97486e-88	RL-6
ASPM	1.76933	0.854	0.231	3.98309e-88	RL-6
TROAP	1.30651	0.561	0.091	3.88078e-87	RL-6
KIF20A	1.05023	0.462	0.059	5.62136e-87	RL-6
KIF23	1.16277	0.585	0.096	8.2691e-87	RL-6
CKS1B	1.73119	0.778	0.201	1.67489e-86	RL-6
HJURP	1.06766	0.526	0.08	6.68049e-84	RL-6
CDC20	1.23586	0.637	0.12	1.04322e-82	RL-6
AURKB	1.19256	0.626	0.118	5.40673e-80	RL-6
SHCBP1	0.846839	0.409	0.05	2.88328e-79	RL-6
ARHGAP11B	0.92569	0.439	0.058	1.62375e-78	RL-6
CDK1	1.4405	0.801	0.217	2.61227e-78	RL-6
ESCO2	1.01994	0.538	0.091	7.8963e-76	RL-6
HMGB2	2.01837	1	0.806	2.2798e-75	RL-6
KIF2C	0.955015	0.468	0.07	1.37242e-74	RL-6
CDCA2	0.966048	0.421	0.058	3.03721e-72	RL-6
PIMREG	0.828277	0.363	0.044	8.54441e-71	RL-6
CDCA8	1.21005	0.561	0.109	2.11776e-70	RL-6
TTK	0.98366	0.468	0.074	3.97364e-70	RL-6
PRC1	1.15616	0.69	0.166	6.80264e-70	RL-6
CCNA2	1.19477	0.608	0.129	8.98092e-68	RL-6
SGO2	1.08291	0.48	0.08	1.01787e-67	RL-6
MXD3	0.959673	0.415	0.062	4.71688e-66	RL-6
PBK	1.0971	0.538	0.105	1.71909e-65	RL-6
GAS2L3	0.904325	0.421	0.064	2.46635e-65	RL-6
CDKN2D	1.31487	0.649	0.161	8.81847e-64	RL-6
MIS18BP1	1.44523	0.889	0.328	4.51564e-63	RL-6
PARPBP	0.84217	0.427	0.071	1.3602e-59	RL-6
RTKN2	1.15579	0.585	0.137	7.82659e-58	RL-6
CENPA	0.783122	0.351	0.05	4.46495e-57	RL-6
ZWINT	1.21088	0.76	0.239	4.89851e-56	RL-6
NEK2	1.50648	0.632	0.179	5.73136e-53	RL-6
CDCA5	0.967554	0.497	0.107	6.601e-53	RL-6
CDCA3	0.7995	0.409	0.073	2.3587e-52	RL-6
KPNA2	1.80394	0.801	0.332	2.85853e-52	RL-6
FBXO5	1.27958	0.69	0.213	1.07846e-51	RL-6
MAD2L1	1.29803	0.772	0.284	2.24107e-51	RL-6
FOXM1	0.65888	0.363	0.059	1.70036e-50	RL-6
DLGAP5	0.614532	0.345	0.054	2.76516e-49	RL-6
SUN2	0.811946	0.392	0.071	3.39801e-49	RL-6
NUSAP1	1.29384	0.737	0.257	6.40533e-48	RL-6
CKAP2	1.07891	0.749	0.257	1.56498e-47	RL-6
TACC3	0.770556	0.363	0.064	7.15891e-47	RL-6
PTTG1	1.51963	0.702	0.251	8.07502e-47	RL-6
GTSE1	0.959501	0.532	0.132	8.71553e-47	RL-6
PLK1	0.78306	0.333	0.054	1.2859e-46	RL-6
NDC80	0.833054	0.462	0.101	1.95215e-45	RL-6
KIFC1	0.924104	0.509	0.12	4.90434e-45	RL-6
CCNB2	1.22321	0.649	0.206	3.72986e-44	RL-6
ERCC6L	0.833437	0.298	0.046	4.68772e-44	RL-6
KIF22	1.02406	0.749	0.286	2.38083e-42	RL-6
KIF11	0.796794	0.45	0.104	1.13107e-41	RL-6
SPC24	0.623954	0.304	0.049	1.47908e-41	RL-6
KNL1	0.744628	0.339	0.06	2.8053e-41	RL-6
ARL6IP1	1.78884	0.865	0.482	3.22173e-41	RL-6
NCAPG	0.756783	0.491	0.121	1.50639e-40	RL-6
BUB1B	0.63844	0.363	0.069	2.45515e-40	RL-6
INCENP	0.614218	0.269	0.041	9.35377e-39	RL-6
KIF14	0.875975	0.409	0.092	1.14477e-38	RL-6
SKA1	0.585811	0.287	0.046	1.67889e-38	RL-6
HMGB1	0.908358	0.988	0.918	3.2921e-36	RL-6
ANLN	0.583357	0.333	0.065	8.28257e-36	RL-6
PRR11	0.844475	0.357	0.077	5.41541e-35	RL-6
CKS2	1.26923	0.731	0.337	3.95546e-34	RL-6
CENPU	0.957365	0.848	0.436	4.11958e-34	RL-6
DEPDC1	0.525422	0.275	0.047	8.61448e-34	RL-6
PSRC1	0.755597	0.363	0.082	1.9996e-33	RL-6
KIF15	0.707348	0.392	0.095	1.00356e-32	RL-6
KIF20B	1.05926	0.596	0.223	3.30055e-31	RL-6
ECT2	0.682956	0.444	0.123	5.2686e-31	RL-6
SKA3	0.526913	0.292	0.058	2.8878e-30	RL-6
RRM2	0.926803	0.567	0.197	5.04569e-30	RL-6
SGO1	0.774265	0.427	0.117	5.16097e-30	RL-6
CCNB1	0.691797	0.415	0.11	5.88285e-30	RL-6
EZH2	0.984968	0.76	0.382	4.30352e-29	RL-6
KNSTRN	0.731538	0.427	0.122	8.00139e-29	RL-6
HYLS1	0.823391	0.281	0.057	4.05056e-28	RL-6
BUB3	0.897808	0.895	0.575	5.23297e-28	RL-6
GPSM2	0.768181	0.485	0.155	5.82635e-28	RL-6
SPC25	0.515132	0.304	0.065	1.02312e-27	RL-6
CENPL	0.797859	0.462	0.146	9.02071e-27	RL-6
MZT1	1.13066	0.801	0.482	9.83527e-27	RL-6
RHEB	0.895178	0.865	0.533	2.30702e-26	RL-6
NMU	0.695282	0.386	0.107	4.43229e-26	RL-6
ANP32E	0.908307	0.795	0.445	1.73376e-25	RL-6
SMC4	0.827468	0.801	0.401	2.12978e-25	RL-6
RAD51AP1	0.789331	0.596	0.251	2.16661e-24	RL-6
RACGAP1	0.821178	0.468	0.16	2.38337e-24	RL-6
CENPW	0.674915	0.386	0.112	2.59082e-24	RL-6
AL662844.4	0.341322	0.152	0.02	4.50283e-24	RL-6
C11orf87	1.5156	1	0.026	0	RL-7
GAS5	1.27033	0.549	0.249	8.12402e-14	RL-7
MARCHF7	0.428147	0.331	0.107	8.05059e-13	RL-7
SNHG1	1.09766	0.528	0.237	9.45608e-13	RL-7
SNHG6	1.15549	0.549	0.251	1.30238e-12	RL-7
H2AW	0.61294	0.38	0.136	3.54853e-12	RL-7
H2AZ1	0.834138	0.514	0.22	5.27363e-12	RL-7
LINC01933	0.842364	0.472	0.208	4.9455e-11	RL-7
ZFAS1	0.451666	1	0.956	5.25558e-11	RL-7
RO60	0.646737	0.408	0.163	7.43921e-11	RL-7
H3-3A	0.889049	0.528	0.233	9.47471e-11	RL-7
SNHG29	0.979015	0.549	0.251	1.01635e-10	RL-7
H3-3B	0.893404	0.528	0.233	1.07385e-10	RL-7
MT-RNR2	0.921505	0.528	0.233	1.40154e-10	RL-7
MT-RNR1	0.892127	0.528	0.233	4.2991e-10	RL-7
H2AZ2	0.56596	0.451	0.189	6.34901e-10	RL-7
GNGT1	0.800864	0.542	0.252	7.86664e-10	RL-7
CERT1	0.273015	0.232	0.069	5.54035e-09	RL-7
JUND	0.410022	0.451	0.195	9.57608e-09	RL-7
FILIP1L	0.782609	0.521	0.257	9.74888e-09	RL-7
AC106795.1	0.259459	0.246	0.078	1.93443e-08	RL-7
NCBP2AS2	0.363786	0.324	0.119	2.0248e-08	RL-7
SNHG14	0.309114	0.31	0.111	3.14838e-08	RL-7
SEPTIN7	0.489408	0.479	0.211	3.15005e-08	RL-7
AC243919.1	0.595621	0.465	0.209	4.0214e-08	RL-7
RBIS	0.517636	0.415	0.182	4.09728e-08	RL-7
SNHG5	0.518974	0.479	0.22	1.06952e-07	RL-7
OIP5-AS1	0.364212	0.331	0.129	1.49713e-07	RL-7
SNHG32	0.431237	0.408	0.176	1.58253e-07	RL-7
LARS1	0.367809	0.261	0.091	2.62523e-07	RL-7
RPL7P9	0.27535	0.268	0.094	4.60261e-07	RL-7
SUZ12P1	0.282606	0.204	0.066	2.33416e-06	RL-7
AC141586.1	0.330286	0.225	0.077	2.41418e-06	RL-7
RPL23	0.375033	1	0.972	2.82615e-06	RL-7
TLCD3B	0.436622	0.38	0.167	3.01342e-06	RL-7
EPRS1	0.459157	0.338	0.146	3.06799e-06	RL-7
RPS11	0.365384	1	0.984	3.30561e-06	RL-7
MICOS10	0.309237	0.239	0.085	3.36003e-06	RL-7
CD81	0.283369	0.366	0.156	4.33328e-06	RL-7
DARS1	0.399801	0.324	0.135	5.39434e-06	RL-7
NARS1	0.359218	0.296	0.12	9.63384e-06	RL-7
MARCHF6	0.352308	0.303	0.126	1.09316e-05	RL-7
NEDD4L	0.427018	0.585	0.341	1.71179e-05	RL-7
GUCY1A2	0.302324	0.303	0.123	1.92392e-05	RL-7
LINC01578	0.312623	0.394	0.177	3.0725e-05	RL-7
RPL38	0.325794	1	0.969	3.35107e-05	RL-7
SEPTIN4	0.291828	0.254	0.098	3.78165e-05	RL-7
PDE6H	0.673648	0.866	0.707	4.28093e-05	RL-7
BASP1	0.556073	0.873	0.651	7.19281e-05	RL-7
TAFA4	0.352352	0.239	0.092	9.3412e-05	RL-7
FOS	0.592042	0.38	0.192	0.000109838	RL-7
MACROH2A1	0.36038	0.373	0.176	0.000137933	RL-7
TPT1	0.355464	1	0.975	0.00014417	RL-7
SNHG7	0.482067	0.93	0.807	0.000150712	RL-7
NAA38	0.38207	0.613	0.357	0.000245952	RL-7
PTPRO	0.278129	0.275	0.115	0.000334134	RL-7
GPX1	0.323298	0.373	0.176	0.00043562	RL-7
H1-10	0.390039	0.331	0.154	0.00048837	RL-7
PANK3	0.386289	0.38	0.194	0.00069591	RL-7
RPL7A	0.254099	1	0.987	0.000788574	RL-7
GET1	0.275197	0.225	0.09	0.000941457	RL-7
SEPTIN11	0.326881	0.246	0.106	0.00109329	RL-7
LINC02154	0.359129	0.444	0.231	0.00132602	RL-7
RPS27	0.266045	1	0.996	0.00150611	RL-7
HIPK1	0.251071	0.31	0.143	0.00157442	RL-7
NSA2	0.475885	0.81	0.694	0.00165819	RL-7
UBE2E2	0.417907	0.606	0.378	0.00209522	RL-7
EBF3	0.250095	0.317	0.147	0.00218556	RL-7
RPL37A	0.26905	1	0.989	0.00322073	RL-7
DIPK2A	0.281076	0.218	0.09	0.00396171	RL-7
HTR1A	0.350545	0.261	0.117	0.0054499	RL-7
IMPG2	0.388998	0.577	0.356	0.00658872	RL-7
COA8	0.255946	0.232	0.1	0.00792961	RL-7
TPD52	0.391662	0.606	0.397	0.00793289	RL-7
EPB41L4A-AS1	0.329222	0.965	0.866	0.00855592	RL-7
RPL36A	0.291328	0.986	0.914	0.0110614	RL-7
TOMM20	0.389225	0.944	0.84	0.012261	RL-7
RPL28	0.253397	1	0.977	0.0218963	RL-7
DPYSL3	0.331243	0.599	0.385	0.0227555	RL-7
LRRC75A	0.286441	0.331	0.17	0.0347619	RL-7
ADCY1	0.257465	0.296	0.148	0.0387911	RL-7
SH3BP5	0.370555	0.542	0.334	0.039054	RL-7
CDV3	0.332645	0.486	0.298	0.0440791	RL-7
OGFRL1	0.252597	0.296	0.149	0.04524	RL-7
TLK2	0.304901	0.38	0.213	0.0492891	RL-7
RPL18A	0.568851	1	0.996	2.72678e-23	RL-8
RPLP0	0.706433	1	0.996	1.0774e-22	RL-8
EEF1A1	0.509137	1	0.999	7.64693e-21	RL-8
HSPA1B	1.04464	0.946	0.696	2.04862e-20	RL-8
RPL7	0.579339	1	0.993	1.15887e-17	RL-8
RPL23A	0.466428	1	0.992	1.72558e-15	RL-8
EEF2	0.608152	1	0.98	1.16223e-13	RL-8
HSPA1A	0.489711	0.955	0.759	7.86957e-10	RL-8
UBC	0.732909	0.874	0.836	2.48719e-09	RL-8
C6orf48	0.816	0.91	0.647	2.77699e-08	RL-8
CIRBP	0.523787	0.991	0.951	1.1978e-07	RL-8
MALAT1	0.327572	1	0.999	2.53745e-07	RL-8
DNAJB1	0.412126	0.91	0.69	1.0096e-06	RL-8
RPL4	0.344006	0.991	0.988	4.86674e-06	RL-8
UBA52	0.389937	0.991	0.97	3.85809e-05	RL-8
ATP5F1A	0.474955	0.946	0.915	5.20436e-05	RL-8
C14orf39	0.947137	0.315	0.136	5.58001e-05	RL-8
HSPA6	0.398492	0.622	0.359	0.000100984	RL-8
AL451062.1	0.86782	0.505	0.325	0.000152878	RL-8
RPL34	0.255692	1	0.994	0.000154378	RL-8
AC092040.1	0.455439	0.171	0.049	0.000160529	RL-8
RPS15	0.278807	1	0.995	0.000216064	RL-8
RPL13A	0.286712	1	0.997	0.000244215	RL-8
GUCA1A	0.582905	0.252	0.097	0.000383024	RL-8
RSRC2	0.605595	0.811	0.778	0.00067492	RL-8
RPS6	0.283382	1	0.996	0.00105445	RL-8
RPL27A	0.292475	1	0.979	0.00276696	RL-8
RPS28	0.330866	0.991	0.989	0.00286071	RL-8
RPS25	0.272213	1	0.988	0.00512081	RL-8
HLA-DQB1	0.554284	0.189	0.073	0.0375464	RL-8
CENPX	0.847071	0.826	0.451	0	PhrD-1
PDC	0.830348	0.446	0.276	0	PhrD-1
AKR1B1	0.775574	0.883	0.612	0	PhrD-1
CCNE2	0.773049	0.777	0.354	0	PhrD-1
GNB3	0.768765	0.978	0.905	0	PhrD-1
PCLAF	0.751252	0.934	0.662	0	PhrD-1
MCM3	0.747287	0.935	0.615	0	PhrD-1
TCF19	0.739175	0.742	0.359	0	PhrD-1
DCTPP1	0.704945	0.799	0.436	0	PhrD-1
ENO2	0.704619	0.927	0.775	0	PhrD-1
SLBP	0.692521	0.905	0.544	0	PhrD-1
PRDX2	0.679161	0.998	0.968	0	PhrD-1
AHCY	0.665403	0.819	0.549	0	PhrD-1
CARHSP1	0.662691	0.837	0.55	0	PhrD-1
GGCT	0.655436	0.875	0.559	0	PhrD-1
CHCHD2	0.653577	0.999	0.984	0	PhrD-1
PRKDC	0.644725	0.924	0.74	0	PhrD-1
GINS2	0.642649	0.826	0.498	0	PhrD-1
COCH	0.636978	0.7	0.343	0	PhrD-1
PLEKHB1	0.63039	0.696	0.436	0	PhrD-1
PAICS	0.628786	0.806	0.497	0	PhrD-1
CPLX3	0.626814	0.727	0.554	0	PhrD-1
PMAIP1	0.621952	0.72	0.34	0	PhrD-1
TMEM106C	0.619806	0.886	0.618	0	PhrD-1
TUBA4A	0.598441	0.571	0.251	0	PhrD-1
SNRNP25	0.588793	0.724	0.413	0	PhrD-1
FADS1	0.579756	0.959	0.828	0	PhrD-1
TMEM54	0.579173	0.675	0.382	0	PhrD-1
HELLS	0.575918	0.945	0.696	0	PhrD-1
SCG3	0.575497	0.948	0.813	0	PhrD-1
MCM4	0.57227	0.785	0.464	0	PhrD-1
HES4	0.57189	0.68	0.413	0	PhrD-1
SELENOH	0.570345	0.818	0.575	0	PhrD-1
REC8	0.567511	0.783	0.562	0	PhrD-1
P4HB	0.564332	0.92	0.756	0	PhrD-1
MCM5	0.559401	0.676	0.319	0	PhrD-1
IMPG2	0.557907	0.784	0.631	0	PhrD-1
PCSK1N	0.556106	0.777	0.53	0	PhrD-1
PRTFDC1	0.55537	0.685	0.403	0	PhrD-1
HSPB11	0.543445	0.884	0.632	0	PhrD-1
SHD	0.543063	0.438	0.153	0	PhrD-1
SLC25A5	0.54302	0.953	0.84	0	PhrD-1
C1QL1	0.542351	0.386	0.189	0	PhrD-1
TYMS	0.540938	0.983	0.822	0	PhrD-1
NABP2	0.539255	0.749	0.473	0	PhrD-1
RPL41	0.538105	1	0.997	0	PhrD-1
MYL6	0.538087	0.999	0.985	0	PhrD-1
MSH6	0.533371	0.862	0.573	0	PhrD-1
APLP1	0.532236	0.931	0.773	0	PhrD-1
DRAP1	0.532079	0.906	0.707	0	PhrD-1
NRM	0.531971	0.697	0.437	0	PhrD-1
GAPDH	0.531867	1	0.996	0	PhrD-1
PXMP2	0.526572	0.802	0.512	0	PhrD-1
TCEAL2	0.52553	0.682	0.431	0	PhrD-1
NUDT14	0.524182	0.559	0.256	0	PhrD-1
VKORC1	0.52338	0.794	0.576	0	PhrD-1
SOD1	0.521342	0.939	0.798	0	PhrD-1
ACAT2	0.521113	0.816	0.565	0	PhrD-1
NES	0.520338	0.478	0.218	0	PhrD-1
UNG	0.518565	0.7	0.378	0	PhrD-1
TMEM98	0.517926	0.718	0.433	0	PhrD-1
POLR3K	0.517834	0.706	0.423	0	PhrD-1
UNC119	0.516303	0.779	0.597	0	PhrD-1
POLR2I	0.514298	0.881	0.697	0	PhrD-1
HSPD1	0.514028	0.984	0.914	0	PhrD-1
GLO1	0.51217	0.858	0.672	0	PhrD-1
NLRP1	0.511573	0.551	0.339	0	PhrD-1
RBP4	0.507837	0.771	0.601	0	PhrD-1
CCDC136	0.504897	0.372	0.161	0	PhrD-1
FEN1	0.502084	0.922	0.647	0	PhrD-1
SUPT16H	0.500414	0.934	0.78	0	PhrD-1
CCNE1	0.500233	0.443	0.122	0	PhrD-1
MCM6	0.497915	0.787	0.459	0	PhrD-1
C4orf48	0.496375	0.71	0.463	0	PhrD-1
AP2S1	0.492018	0.863	0.655	0	PhrD-1
RUSC1	0.489518	0.565	0.248	0	PhrD-1
PDLIM1	0.484504	0.613	0.377	0	PhrD-1
EIF4EBP1	0.482162	0.879	0.672	0	PhrD-1
IDH2	0.481221	0.94	0.774	0	PhrD-1
MTHFD1	0.480605	0.593	0.305	0	PhrD-1
SELENOW	0.479032	0.763	0.551	0	PhrD-1
CAMK2B	0.476961	0.627	0.346	0	PhrD-1
ATP5MC1	0.476818	0.867	0.687	0	PhrD-1
CNTNAP2	0.473538	0.731	0.496	0	PhrD-1
FAM111B	0.473016	0.732	0.401	0	PhrD-1
WDR34	0.472249	0.89	0.659	0	PhrD-1
COX14	0.472079	0.664	0.412	0	PhrD-1
RCN1	0.470943	0.62	0.385	0	PhrD-1
DUT	0.468706	0.98	0.819	0	PhrD-1
PKM	0.466454	0.992	0.948	0	PhrD-1
CD63	0.464808	0.931	0.795	0	PhrD-1
MESP1	0.464379	0.63	0.375	0	PhrD-1
DBI	0.461992	0.889	0.727	0	PhrD-1
AKR7A2	0.459426	0.648	0.393	0	PhrD-1
CLSPN	0.458054	0.91	0.671	0	PhrD-1
SCG5	0.457681	0.374	0.085	0	PhrD-1
PFN1	0.457666	0.939	0.808	0	PhrD-1
TMEM14B	0.457594	0.924	0.811	0	PhrD-1
TMEM14C	0.457161	0.897	0.777	0	PhrD-1
ARR3	0.456611	0.291	0.116	0	PhrD-1
HIST1H1C	1.80491	0.75	0.408	0	PhrD-2
HIST1H4C	1.78226	0.816	0.774	0	PhrD-2
HIST1H1E	1.61143	0.704	0.374	0	PhrD-2
HIST1H1B	1.55221	0.551	0.198	0	PhrD-2
HIST1H1D	1.53341	0.504	0.239	0	PhrD-2
HIST2H2AC	1.53111	0.671	0.272	0	PhrD-2
SPC25	0.811593	0.861	0.48	0	PhrD-2
RRM2	0.785014	0.936	0.706	0	PhrD-2
HIST1H1A	0.728539	0.25	0.081	0	PhrD-2
CDCA5	0.72454	0.75	0.353	0	PhrD-2
HIST1H2BH	0.701079	0.422	0.195	0	PhrD-2
ESCO2	0.645157	0.737	0.378	0	PhrD-2
DHFR	0.608625	0.948	0.752	0	PhrD-2
RAD51AP1	0.570042	0.784	0.532	0	PhrD-2
ATAD2	0.562378	0.897	0.69	0	PhrD-2
DUT	0.518998	0.978	0.854	0	PhrD-2
PKMYT1	0.516523	0.59	0.307	0	PhrD-2
CENPM	0.502226	0.823	0.622	0	PhrD-2
SPC24	0.495615	0.546	0.268	0	PhrD-2
MYBL2	0.495246	0.772	0.527	0	PhrD-2
FANCI	0.486192	0.697	0.475	0	PhrD-2
HMGB1	0.461692	1	0.999	0	PhrD-2
MNS1	0.457583	0.613	0.382	0	PhrD-2
TUBA1B	0.441882	1	0.998	0	PhrD-2
AURKB	0.433341	0.821	0.439	0	PhrD-2
MCM10	0.430383	0.67	0.423	0	PhrD-2
BLM	0.422928	0.539	0.283	0	PhrD-2
EXO1	0.419513	0.502	0.232	0	PhrD-2
PCNA	0.398722	0.958	0.813	0	PhrD-2
DNMT1	0.394422	0.931	0.793	0	PhrD-2
FBXO5	0.390767	0.864	0.648	0	PhrD-2
UBE2T	0.37945	0.983	0.92	0	PhrD-2
ANP32B	0.377333	0.969	0.888	0	PhrD-2
RANBP1	0.370649	0.986	0.945	0	PhrD-2
HMGN2	0.365203	1	0.999	0	PhrD-2
HIST1H2AM	0.456136	0.244	0.083	2.27793e-302	PhrD-2
DIAPH3	0.355525	0.508	0.28	2.14951e-296	PhrD-2
MASTL	0.326057	0.442	0.23	6.01042e-281	PhrD-2
TK1	0.395056	0.669	0.432	2.19199e-279	PhrD-2
SKA3	0.342054	0.557	0.334	7.22527e-273	PhrD-2
CDCA4	0.404041	0.71	0.515	1.02128e-271	PhrD-2
PBK	0.284409	0.817	0.531	2.33031e-268	PhrD-2
CLSPN	0.358801	0.907	0.724	8.45245e-268	PhrD-2
E2F8	0.260116	0.377	0.178	5.96899e-267	PhrD-2
SAC3D1	0.311504	0.787	0.607	4.19401e-262	PhrD-2
E2F2	0.309329	0.42	0.218	2.00274e-257	PhrD-2
PCLAF	0.364797	0.927	0.722	1.39969e-256	PhrD-2
HELLS	0.371797	0.933	0.753	2.29794e-250	PhrD-2
HIST1H2AH	0.282003	0.187	0.059	1.35461e-248	PhrD-2
POLD3	0.347351	0.669	0.462	3.94572e-247	PhrD-2
SKA1	0.320071	0.5	0.286	9.12075e-247	PhrD-2
RAD51C	0.366438	0.89	0.756	8.78093e-246	PhrD-2
RHEB	0.347119	0.964	0.906	3.37535e-244	PhrD-2
CENPH	0.359362	0.817	0.661	2.51551e-237	PhrD-2
RAD54L	0.307317	0.354	0.176	3.61221e-236	PhrD-2
CEP152	0.3363	0.518	0.317	1.76204e-232	PhrD-2
UBB	0.376181	0.999	0.997	1.08268e-229	PhrD-2
LIG1	0.345313	0.792	0.595	3.86686e-215	PhrD-2
FEN1	0.33201	0.894	0.715	4.81919e-214	PhrD-2
NCAPD3	0.38372	0.651	0.483	2.29778e-212	PhrD-2
FOXM1	0.299266	0.594	0.384	2.8306e-212	PhrD-2
ATAD5	0.339522	0.782	0.62	5.22961e-212	PhrD-2
TYMS	0.310014	0.974	0.859	6.66347e-206	PhrD-2
TUBG1	0.341454	0.807	0.645	1.30862e-204	PhrD-2
POLQ	0.257304	0.309	0.15	4.62253e-204	PhrD-2
CDC45	0.305239	0.534	0.342	7.7726e-204	PhrD-2
SMC3	0.287749	0.991	0.976	1.95378e-200	PhrD-2
HNRNPA0	0.279124	0.994	0.982	5.47235e-197	PhrD-2
XRCC2	0.321918	0.517	0.332	1.11802e-196	PhrD-2
HIST1H3C	0.373545	0.191	0.071	5.76838e-195	PhrD-2
ANAPC11	0.321505	0.944	0.893	3.60268e-194	PhrD-2
RFC3	0.352435	0.681	0.516	4.89645e-193	PhrD-2
RRM1	0.323499	0.877	0.761	3.39893e-192	PhrD-2
SLC20A1	0.318956	0.768	0.599	1.97315e-191	PhrD-2
HIRIP3	0.353371	0.724	0.574	2.44686e-191	PhrD-2
CHAF1A	0.301565	0.708	0.518	9.70239e-185	PhrD-2
DNAJC9	0.320805	0.86	0.727	1.87917e-183	PhrD-2
LRR1	0.30752	0.624	0.455	3.76668e-182	PhrD-2
LMNB2	0.324178	0.606	0.424	1.16559e-180	PhrD-2
DSCC1	0.269054	0.417	0.249	2.01037e-180	PhrD-2
KIF15	0.293122	0.665	0.465	4.226e-180	PhrD-2
SUZ12	0.333638	0.823	0.704	7.39158e-180	PhrD-2
KIF22	0.30453	0.86	0.737	1.00641e-176	PhrD-2
CDT1	0.30813	0.719	0.537	4.27549e-175	PhrD-2
H1-5	0.786688	0.173	0.066	6.67516e-175	PhrD-2
HNRNPU	0.257225	0.992	0.977	7.4215e-170	PhrD-2
NCAPG	0.288955	0.723	0.539	3.23985e-166	PhrD-2
SIVA1	0.29082	0.864	0.746	5.14468e-166	PhrD-2
HNRNPD	0.269791	0.966	0.939	1.30534e-162	PhrD-2
H3C2	0.59008	0.173	0.069	1.34627e-161	PhrD-2
KIFC1	0.277182	0.844	0.695	2.4771e-161	PhrD-2
CDCA7	0.298943	0.721	0.561	1.44846e-158	PhrD-2
RCC1	0.281741	0.494	0.33	1.82409e-158	PhrD-2
ODC1	0.284829	0.917	0.856	2.21899e-157	PhrD-2
TUBB	0.336728	1	0.998	8.56452e-157	PhrD-2
H2AC17	0.376408	0.161	0.063	1.16831e-155	PhrD-2
NOP56	0.255736	0.882	0.778	8.09961e-155	PhrD-2
HIST1H2AJ	0.53085	0.179	0.076	5.95744e-154	PhrD-2
H2AC16	0.311192	0.141	0.05	3.77941e-153	PhrD-2
GMNN	0.29592	0.902	0.797	6.72504e-153	PhrD-2
UBE2C	2.25221	0.966	0.754	0	PhrD-3
KPNA2	2.17152	0.978	0.747	0	PhrD-3
CCNB1	2.15165	0.958	0.41	0	PhrD-3
ASPM	2.13196	0.967	0.644	0	PhrD-3
CENPF	2.06802	0.98	0.93	0	PhrD-3
NEK2	2.01393	0.962	0.517	0	PhrD-3
CDC20	1.86213	0.952	0.42	0	PhrD-3
ARL6IP1	1.80401	0.982	0.81	0	PhrD-3
TOP2A	1.74171	0.978	0.883	0	PhrD-3
PLK1	1.74143	0.92	0.267	0	PhrD-3
CCNB2	1.65525	0.95	0.515	0	PhrD-3
PTTG1	1.62051	0.973	0.797	0	PhrD-3
CKAP2	1.57094	0.972	0.797	0	PhrD-3
CENPA	1.56456	0.935	0.379	0	PhrD-3
NUF2	1.55967	0.958	0.607	0	PhrD-3
KIF14	1.54052	0.909	0.344	0	PhrD-3
CENPE	1.53714	0.903	0.354	0	PhrD-3
KNSTRN	1.48821	0.933	0.441	0	PhrD-3
SGO2	1.47028	0.938	0.436	0	PhrD-3
AURKA	1.46998	0.899	0.328	0	PhrD-3
PIF1	1.4401	0.781	0.105	0	PhrD-3
TPX2	1.42518	0.962	0.732	0	PhrD-3
CCNA1	1.41667	0.832	0.176	0	PhrD-3
MKI67	1.41056	0.972	0.827	0	PhrD-3
KIF20B	1.36433	0.947	0.604	0	PhrD-3
GAS2L3	1.34381	0.852	0.242	0	PhrD-3
CKS2	1.34218	0.965	0.7	0	PhrD-3
WSB1	1.27555	0.958	0.657	0	PhrD-3
CCNA2	1.27298	0.922	0.497	0	PhrD-3
CDCA8	1.21183	0.918	0.486	0	PhrD-3
TUBB4B	1.2096	0.997	0.963	0	PhrD-3
CNIH4	1.20918	0.972	0.766	0	PhrD-3
UBALD2	1.20832	0.873	0.415	0	PhrD-3
BIRC5	1.20757	0.956	0.617	0	PhrD-3
CKS1B	1.20664	0.956	0.695	0	PhrD-3
TROAP	1.18526	0.875	0.326	0	PhrD-3
CDK1	1.18177	0.946	0.732	0	PhrD-3
CDKN3	1.16845	0.937	0.631	0	PhrD-3
UBE2S	1.16474	0.981	0.906	0	PhrD-3
ECT2	1.16445	0.89	0.462	0	PhrD-3
KIF20A	1.14611	0.797	0.212	0	PhrD-3
CKAP5	1.1423	0.933	0.606	0	PhrD-3
ARHGAP11A	1.12828	0.878	0.406	0	PhrD-3
HMGB2	1.11797	0.998	0.995	0	PhrD-3
SGO1	1.11674	0.932	0.551	0	PhrD-3
CALM2	1.11598	1	0.999	0	PhrD-3
JPT1	1.10206	0.982	0.926	0	PhrD-3
DLGAP5	1.08384	0.868	0.384	0	PhrD-3
RAD21	1.07731	0.987	0.878	0	PhrD-3
CKAP2L	1.07235	0.922	0.573	0	PhrD-3
KIF2C	1.06888	0.866	0.383	0	PhrD-3
GTSE1	1.05788	0.945	0.709	0	PhrD-3
TUBA1C	1.05469	0.49	0.099	0	PhrD-3
TTK	1.04833	0.814	0.312	0	PhrD-3
G2E3	1.04714	0.867	0.419	0	PhrD-3
HMMR	1.03329	0.745	0.315	0	PhrD-3
TUBA1A	1.03198	0.999	0.98	0	PhrD-3
KNL1	1.02892	0.878	0.444	0	PhrD-3
PRR11	1.02762	0.844	0.45	0	PhrD-3
CDC25B	1.02383	0.848	0.334	0	PhrD-3
LSM5	1.00933	0.968	0.833	0	PhrD-3
DEPDC1	1.00773	0.763	0.211	0	PhrD-3
BUB1	0.998609	0.781	0.257	0	PhrD-3
CEP55	0.984511	0.821	0.353	0	PhrD-3
MEX3A	0.979817	0.872	0.53	0	PhrD-3
HSP90B1	0.969253	0.982	0.866	0	PhrD-3
ENDOG	0.964468	0.871	0.536	0	PhrD-3
KIF23	0.938406	0.84	0.406	0	PhrD-3
ATCAY	0.935447	0.871	0.539	0	PhrD-3
PRC1	0.932767	0.899	0.604	0	PhrD-3
HSD17B11	0.919965	0.786	0.328	0	PhrD-3
CDCA3	0.904598	0.775	0.346	0	PhrD-3
GPSM2	0.903231	0.844	0.421	0	PhrD-3
NIPBL	0.902583	0.946	0.724	0	PhrD-3
NDC80	0.900138	0.893	0.529	0	PhrD-3
LMO7	0.889975	0.631	0.148	0	PhrD-3
KIF11	0.871662	0.846	0.503	0	PhrD-3
KIF18A	0.866529	0.703	0.186	0	PhrD-3
HP1BP3	0.859167	0.975	0.876	0	PhrD-3
PIMREG	0.854305	0.826	0.41	0	PhrD-3
PARPBP	0.850763	0.758	0.285	0	PhrD-3
STMN2	0.839635	0.95	0.87	0	PhrD-3
CEP70	0.834504	0.683	0.2	0	PhrD-3
TRIM59	0.833693	0.68	0.251	0	PhrD-3
PPP2R5C	0.831134	0.764	0.316	0	PhrD-3
MZT1	0.831084	0.952	0.795	0	PhrD-3
BRD8	0.827238	0.817	0.446	0	PhrD-3
NUCKS1	0.824743	0.995	0.984	0	PhrD-3
AURKB	0.824458	0.883	0.473	0	PhrD-3
CEP97	0.820624	0.793	0.437	0	PhrD-3
DYNLL1	0.819177	0.993	0.984	0	PhrD-3
KIFC1	0.81665	0.913	0.701	0	PhrD-3
HMGB3	0.815985	0.971	0.872	0	PhrD-3
AP2B1	0.814406	0.84	0.57	0	PhrD-3
GOT1	0.811578	0.736	0.31	0	PhrD-3
PBK	0.807212	0.895	0.552	0	PhrD-3
SMIM14	0.804635	0.718	0.26	0	PhrD-3
MYEF2	0.796243	0.915	0.689	0	PhrD-3
RACGAP1	0.794713	0.904	0.59	0	PhrD-3
CENPW	0.792941	0.873	0.588	0	PhrD-3
HIST1H2AC	1.78438	0.478	0.1	0	PhrD-4
ARL6IP1	1.55796	0.985	0.819	0	PhrD-4
HIST3H2A	1.41526	0.521	0.223	0	PhrD-4
UBE2S	1.32643	0.958	0.912	0	PhrD-4
HSP90B1	1.2997	0.966	0.873	0	PhrD-4
ATP5F1B	1.15844	0.99	0.96	0	PhrD-4
PTMS	1.14434	0.98	0.961	0	PhrD-4
STMN2	1.04585	0.909	0.878	0	PhrD-4
PRDX1	0.968174	0.982	0.952	0	PhrD-4
HIST1H2BD	0.938611	0.313	0.044	0	PhrD-4
HNRNPC	0.836551	0.981	0.978	0	PhrD-4
BSG	0.789036	0.97	0.951	0	PhrD-4
SKP1	0.715273	0.94	0.928	0	PhrD-4
DYNLL1	0.712412	0.99	0.985	0	PhrD-4
HIST1H2BJ	0.704155	0.258	0.054	0	PhrD-4
GSTP1	0.699327	0.996	0.99	0	PhrD-4
ACTG1	0.553614	0.999	0.999	0	PhrD-4
HNRNPA1	0.512131	0.998	0.998	0	PhrD-4
MRFAP1	0.84402	0.871	0.812	2.14824e-300	PhrD-4
SRP14	0.547107	0.977	0.982	1.53218e-297	PhrD-4
MARCKS	0.740888	0.966	0.958	3.10332e-291	PhrD-4
PTTG1	0.886766	0.92	0.812	1.50103e-274	PhrD-4
YWHAE	0.601443	0.972	0.98	1.28714e-268	PhrD-4
OAZ1	0.59195	0.947	0.96	3.3319e-249	PhrD-4
HNRNPK	0.542137	0.982	0.989	3.28015e-245	PhrD-4
HNRNPA2B1	0.466043	0.997	0.998	1.07432e-242	PhrD-4
ACTB	0.593054	0.998	0.999	1.41909e-237	PhrD-4
AMER2	0.780966	0.845	0.815	5.99619e-236	PhrD-4
ARF1	0.658576	0.876	0.865	5.47933e-232	PhrD-4
STRAP	0.706147	0.829	0.786	4.18897e-231	PhrD-4
NACA	0.421051	0.99	0.995	7.1251e-222	PhrD-4
SIX6	0.76356	0.883	0.854	4.21293e-215	PhrD-4
NDUFB4	0.606019	0.87	0.847	1.44056e-213	PhrD-4
PSMB6	0.63935	0.831	0.812	1.94929e-213	PhrD-4
CCDC181	0.747601	0.817	0.71	3.78822e-208	PhrD-4
HSP90AB1	0.752803	0.984	0.976	1.22763e-207	PhrD-4
ATP5F1C	0.612485	0.866	0.844	2.61349e-206	PhrD-4
HNRNPM	0.565399	0.935	0.951	1.463e-203	PhrD-4
SSR2	0.547489	0.93	0.93	5.77777e-203	PhrD-4
HIST1H2BG	0.564895	0.211	0.057	7.37601e-196	PhrD-4
DTD1	0.687171	0.749	0.694	2.79507e-185	PhrD-4
EIF4G2	0.577829	0.896	0.902	2.57089e-184	PhrD-4
DCTN3	0.556922	0.907	0.901	1.37725e-183	PhrD-4
OTX2	0.702059	0.844	0.813	1.04091e-182	PhrD-4
NDUFS5	0.483738	0.932	0.949	1.15154e-178	PhrD-4
CSDE1	0.557728	0.86	0.86	6.41371e-174	PhrD-4
HNRNPDL	0.464904	0.958	0.966	1.52352e-165	PhrD-4
BTF3	0.353847	0.988	0.996	3.69684e-162	PhrD-4
RPL24	0.321216	0.991	0.997	9.12045e-159	PhrD-4
COX7C	0.435885	0.957	0.965	5.15754e-151	PhrD-4
IK	0.618059	0.799	0.79	7.0003e-151	PhrD-4
CCT2	0.485108	0.926	0.937	8.75488e-151	PhrD-4
EIF1	0.413608	0.973	0.985	6.97576e-150	PhrD-4
HSPA5	0.792462	0.748	0.676	2.58442e-147	PhrD-4
DDX5	0.459899	0.926	0.94	2.67169e-144	PhrD-4
COX6C	0.48435	0.938	0.948	4.01598e-144	PhrD-4
UQCRB	0.467613	0.942	0.952	3.20917e-141	PhrD-4
ILF2	0.459345	0.947	0.968	4.55608e-141	PhrD-4
PFDN2	0.500835	0.884	0.912	6.6975e-141	PhrD-4
TOMM20	0.635029	0.805	0.803	4.69515e-140	PhrD-4
CBX1	0.445898	0.942	0.96	4.24512e-136	PhrD-4
CCT5	0.520186	0.873	0.896	1.60567e-135	PhrD-4
INA	0.603182	0.758	0.724	3.82795e-129	PhrD-4
ATP5F1A	0.454188	0.957	0.97	9.75391e-129	PhrD-4
NHP2	0.527416	0.837	0.84	1.03411e-128	PhrD-4
SOX4	0.706951	0.915	0.938	2.15279e-128	PhrD-4
TAX1BP1	0.626411	0.739	0.665	2.78737e-128	PhrD-4
CALR	0.585874	0.881	0.9	4.31497e-128	PhrD-4
[truncated: 332 more rows]
