# Supplementary material for: Single-cell transcriptomics enable the characterization of local extension in retinoblastoma
Source: Commun Biol. 2024 Jan 3;7:11. doi: 10.1038/s42003-023-05732-y (PMC10764716; doi:10.1038/s42003-023-05732-y)
Supplement: Supplementary file 6 — Supplementary Data 4 [file 42003_2023_5732_MOESM6_ESM.xlsx]

## Sheet: Fig 1c
Fig. 1c Representative gene markers identified for each cell type.
Gene	Average expression	Percent expressed (%)	Cell type	avg.exp.scaled
UBE2C	8.1977	78.1282	MKI67+ photoreceptorness decreased	2.5
BIRC5	3.06756	66.1553	MKI67+ photoreceptorness decreased	2.5
TPX2	3.57037	76.1948	MKI67+ photoreceptorness decreased	2.39581
KIF14	1.29121	41.8398	MKI67+ photoreceptorness decreased	2.47228
MKI67	8.50242	84.5955	MKI67+ photoreceptorness decreased	2.44192
TOP2A	11.415	89.5351	MKI67+ photoreceptorness decreased	2.46104
CDCA7	1.20701	59.7991	MKI67+ photoreceptorness decreased	0.284702
HELLS	3.40909	79.404	MKI67+ photoreceptorness decreased	1.50639
MCM3	3.07943	74.1568	MKI67+ photoreceptorness decreased	1.07148
PCNA	3.92247	84.6086	MKI67+ photoreceptorness decreased	1.86729
CRX	1.37912	62.0531	MKI67+ photoreceptorness decreased	-0.706803
RXRG	5.38435	90.4773	MKI67+ photoreceptorness decreased	0.927358
THRB	1.20637	56.0568	MKI67+ photoreceptorness decreased	0.368783
CA10	1.05176	49.0268	MKI67+ photoreceptorness decreased	0.164527
CABP5	0.165466	13.2978	MKI67+ photoreceptorness decreased	-0.582524
CAMK2B	0.906101	45.6966	MKI67+ photoreceptorness decreased	-0.085336
LRTM1	0.135658	7.58285	MKI67+ photoreceptorness decreased	-0.311399
TMEM215	0.00445518	0.448166	MKI67+ photoreceptorness decreased	-0.347845
TRPM1	0.00210456	0.170107	MKI67+ photoreceptorness decreased	-0.342035
VSX1	0.000987495	0.0948673	MKI67+ photoreceptorness decreased	-0.343003
VSX2	0.00127793	0.104681	MKI67+ photoreceptorness decreased	-0.454924
ARR3	0.342632	18.4893	MKI67+ photoreceptorness decreased	-0.325935
GNB3	7.80892	93.3985	MKI67+ photoreceptorness decreased	-0.0936735
GNGT2	0.544865	33.5503	MKI67+ photoreceptorness decreased	-0.241964
GUCA1C	0.0595473	3.7489	MKI67+ photoreceptorness decreased	-0.336496
OPN1LW	0.00177212	0.147208	MKI67+ photoreceptorness decreased	-0.339337
PDE6H	6.10393	67.7386	MKI67+ photoreceptorness decreased	-0.308404
AIF1	0.00296967	0.261703	MKI67+ photoreceptorness decreased	-0.334743
APOE	0.100996	8.26982	MKI67+ photoreceptorness decreased	-0.4895
C1QA	0.00402285	0.350028	MKI67+ photoreceptorness decreased	-0.334087
HLA-DPA1	0.0159982	1.35431	MKI67+ photoreceptorness decreased	-0.33651
HLA-DRA	0.00644414	0.592103	MKI67+ photoreceptorness decreased	-0.335355
PTPRC	0.000644751	0.0654258	MKI67+ photoreceptorness decreased	-0.335644
C1orf61	0.00578841	0.539763	MKI67+ photoreceptorness decreased	-0.359711
CLU	0.275515	19.0324	MKI67+ photoreceptorness decreased	-0.341227
GLUL	1.30408	64.85	MKI67+ photoreceptorness decreased	-0.399203
RLBP1	0.000954976	0.0392555	MKI67+ photoreceptorness decreased	-0.352394
VIM	0.60396	27.6358	MKI67+ photoreceptorness decreased	-0.455396
NRL	0.853023	40.3873	MKI67+ photoreceptorness decreased	-0.53725
NR2E3	0.0130175	0.575747	MKI67+ photoreceptorness decreased	-0.544142
RCVRN	20.903	95.5085	MKI67+ photoreceptorness decreased	-0.348604
CNGA1	0.0129281	0.480879	MKI67+ photoreceptorness decreased	-0.540502
GNAT1	0.0191554	0.644444	MKI67+ photoreceptorness decreased	-0.514132
PDE6A	0.0229183	0.93886	MKI67+ photoreceptorness decreased	-0.54394
PDE6G	0.0599195	1.59966	MKI67+ photoreceptorness decreased	-0.58441
RHO	0.0237392	0.389283	MKI67+ photoreceptorness decreased	-0.517487
UBE2C	1.68055	28.4668	retinoma-like	-0.0244311
BIRC5	0.673368	17.5126	retinoma-like	-0.000406859
TPX2	0.813758	20.8442	retinoma-like	-0.0454982
KIF14	0.316826	10.0994	retinoma-like	0.0703085
MKI67	2.49254	25.4143	retinoma-like	0.207073
TOP2A	2.31133	33.3508	retinoma-like	-0.078172
CDCA7	3.37997	68.7075	retinoma-like	2.22722
HELLS	1.97253	55.0846	retinoma-like	0.425753
MCM3	1.61871	47.2179	retinoma-like	0.00464111
PCNA	1.48819	44.5142	retinoma-like	-0.273058
CRX	2.22352	57.7359	retinoma-like	-0.238151
RXRG	3.90942	73.5915	retinoma-like	0.331252
THRB	0.459999	20.6524	retinoma-like	-0.685968
CA10	0.63303	24.3851	retinoma-like	-0.208645
CABP5	0.0854106	4.06419	retinoma-like	-0.607796
CAMK2B	0.241251	10.2564	retinoma-like	-0.438124
LRTM1	0.0251525	0.924472	retinoma-like	-0.361631
TMEM215	0.00603103	0.209314	retinoma-like	-0.346359
TRPM1	0.00164357	0.0872144	retinoma-like	-0.342378
VSX1	0.00518484	0.0872144	retinoma-like	-0.340169
VSX2	0.000516443	0.0174429	retinoma-like	-0.455891
ARR3	0.118807	5.18053	retinoma-like	-0.343043
GNB3	2.94507	66.9981	retinoma-like	-0.684612
GNGT2	0.345276	15.6463	retinoma-like	-0.338294
GUCA1C	0.0187061	1.25589	retinoma-like	-0.343153
OPN1LW	0.00176827	0.0697715	retinoma-like	-0.339338
PDE6H	11.145	71.0623	retinoma-like	-0.233373
AIF1	0.00218818	0.191872	retinoma-like	-0.335028
APOE	0.0799052	3.92465	retinoma-like	-0.490317
C1QA	0.00442206	0.226757	retinoma-like	-0.333982
HLA-DPA1	0.0130547	0.645386	retinoma-like	-0.33729
HLA-DRA	0.00587817	0.331415	retinoma-like	-0.335432
PTPRC	0.00100266	0.0697715	retinoma-like	-0.334918
C1orf61	0.0036733	0.226757	retinoma-like	-0.360122
CLU	0.0788406	3.64556	retinoma-like	-0.34833
GLUL	1.13738	41.2524	retinoma-like	-0.408613
RLBP1	0.00278406	0.0348857	retinoma-like	-0.35208
VIM	0.238423	10.1343	retinoma-like	-0.479579
NRL	0.373367	15.0358	retinoma-like	-0.564296
NR2E3	0.0210568	0.436072	retinoma-like	-0.542403
RCVRN	20.7809	95.6218	retinoma-like	-0.353622
CNGA1	0.0431209	1.221	retinoma-like	-0.537258
GNAT1	0.0264898	0.436072	retinoma-like	-0.513693
PDE6A	0.0302269	0.401186	retinoma-like	-0.543265
PDE6G	0.0903511	1.06402	retinoma-like	-0.583573
RHO	0.0427779	0.331415	retinoma-like	-0.516876
UBE2C	1.48208	28.5291	Cone precursor-like	-0.10203
BIRC5	0.57886	18.0114	Cone precursor-like	-0.0997855
TPX2	0.906759	30.2644	Cone precursor-like	0.036865
KIF14	0.235112	9.1711	Cone precursor-like	-0.131126
MKI67	1.83169	30.8722	Cone precursor-like	-0.0386738
TOP2A	2.617	43.9604	Cone precursor-like	0.00708809
CDCA7	1.72144	58.6101	Cone precursor-like	0.744573
HELLS	3.13815	73.4432	Cone precursor-like	1.30258
MCM3	3.72581	75.5286	Cone precursor-like	1.54356
PCNA	2.9118	73.4322	Cone precursor-like	0.978653
CRX	2.4711	66.5601	Cone precursor-like	-0.100744
RXRG	7.47298	88.7353	Cone precursor-like	1.7715
THRB	1.41867	49.9063	Cone precursor-like	0.668797
CA10	1.32186	44.8507	Cone precursor-like	0.40523
CABP5	0.21426	9.3999	Cone precursor-like	-0.567121
CAMK2B	0.882204	36.395	Cone precursor-like	-0.0980165
LRTM1	0.12844	4.64619	Cone precursor-like	-0.31468
TMEM215	0.00559025	0.399702	Cone precursor-like	-0.346774
TRPM1	0.00487633	0.2729	Cone precursor-like	-0.339976
VSX1	0.00182611	0.0854536	Cone precursor-like	-0.342437
VSX2	0.00126695	0.0496182	Cone precursor-like	-0.454938
ARR3	0.53781	18.9817	Cone precursor-like	-0.311016
GNB3	11.787	93.0783	Cone precursor-like	0.389645
GNGT2	0.875643	36.2351	Cone precursor-like	-0.0823174
GUCA1C	0.082162	4.08523	Cone precursor-like	-0.332811
OPN1LW	0.00552603	0.22466	Cone precursor-like	-0.338613
PDE6H	7.89518	65.6614	Cone precursor-like	-0.281743
AIF1	0.00359894	0.208121	Cone precursor-like	-0.334513
APOE	0.11307	6.19814	Cone precursor-like	-0.489032
C1QA	0.00391672	0.253604	Cone precursor-like	-0.334115
HLA-DPA1	0.0166654	0.941368	Cone precursor-like	-0.336334
HLA-DRA	0.00637439	0.410729	Cone precursor-like	-0.335364
PTPRC	0.000729133	0.0523748	Cone precursor-like	-0.335473
C1orf61	0.00892975	0.305979	Cone precursor-like	-0.359102
CLU	0.210153	10.158	Cone precursor-like	-0.343588
GLUL	1.15466	49.3522	Cone precursor-like	-0.407637
RLBP1	0.0035793	0.0689142	Cone precursor-like	-0.351943
VIM	0.253826	11.0318	Cone precursor-like	-0.47856
NRL	1.77676	40.2776	Cone precursor-like	-0.485165
NR2E3	0.298589	1.85104	Cone precursor-like	-0.482385
RCVRN	30.35	96.8837	Cone precursor-like	0.0395345
CNGA1	0.632977	1.98749	Cone precursor-like	-0.473873
GNAT1	0.708711	1.99162	Cone precursor-like	-0.472877
PDE6A	0.677944	2.04399	Cone precursor-like	-0.483419
PDE6G	1.2793	3.07909	Cone precursor-like	-0.550884
RHO	1.50538	1.8152	Cone precursor-like	-0.469912
UBE2C	0.0461156	1.25149	Bipolar cells	-0.663474
BIRC5	0.033608	0.834327	Bipolar cells	-0.673139
TPX2	0.0288583	1.25149	Bipolar cells	-0.740621
KIF14	0.0183047	0.715137	Bipolar cells	-0.665582
MKI67	0.0230686	0.774732	Bipolar cells	-0.711232
TOP2A	0.0343968	1.07271	Bipolar cells	-0.713256
CDCA7	0.0152486	0.536353	Bipolar cells	-0.780672
HELLS	0.158139	5.18474	Bipolar cells	-0.939096
MCM3	0.183488	6.73421	Bipolar cells	-1.04357
PCNA	0.474632	15.3754	Bipolar cells	-1.16423
CRX	1.59223	34.565	Bipolar cells	-0.588527
RXRG	0.298893	5.60191	Bipolar cells	-1.12798
THRB	0.346471	10.9654	Bipolar cells	-0.846401
CA10	3.60947	57.6877	Bipolar cells	2.44392
CABP5	9.25078	59.6544	Bipolar cells	2.28549
CAMK2B	6.03476	72.2288	Bipolar cells	2.5
LRTM1	6.68375	68.4148	Bipolar cells	2.5
TMEM215	3.19937	52.6818	Bipolar cells	2.5
TRPM1	4.05098	50.4768	Bipolar cells	2.5
VSX1	4.45757	48.093	Bipolar cells	2.5
VSX2	2.31278	43.0274	Bipolar cells	2.48134
ARR3	0.234103	6.25745	Bipolar cells	-0.33423
GNB3	5.0606	60.3695	Bipolar cells	-0.427584
GNGT2	0.0474302	1.72825	Bipolar cells	-0.482046
GUCA1C	0.0977254	2.74136	Bipolar cells	-0.330274
OPN1LW	0.0407331	1.37068	Bipolar cells	-0.331824
PDE6H	1.51265	17.8784	Bipolar cells	-0.37674
AIF1	0.00203673	0.0595948	Bipolar cells	-0.335084
APOE	0.889975	18.2956	Bipolar cells	-0.45893
C1QA	0.00793419	0.178784	Bipolar cells	-0.333055
HLA-DPA1	0.0427129	2.20501	Bipolar cells	-0.329434
HLA-DRA	0.0199259	0.297974	Bipolar cells	-0.333521
PTPRC	0.00187152	0.11919	Bipolar cells	-0.333156
C1orf61	0.424132	11.5018	Bipolar cells	-0.278498
CLU	1.85581	31.5852	Bipolar cells	-0.284157
GLUL	2.6519	40.882	Bipolar cells	-0.323122
RLBP1	0.443293	10.1311	Bipolar cells	-0.276276
VIM	1.01374	20.7986	Bipolar cells	-0.428285
NRL	3.56918	46.4243	Bipolar cells	-0.384099
NR2E3	0.287199	5.7211	Bipolar cells	-0.484848
RCVRN	4.85953	47.7354	Bipolar cells	-1.00777
CNGA1	0.757224	11.2634	Bipolar cells	-0.460521
GNAT1	1.58611	24.4338	Bipolar cells	-0.420384
PDE6A	1.04599	16.031	Bipolar cells	-0.449413
PDE6G	6.39956	51.907	Bipolar cells	-0.410106
RHO	4.10095	43.9213	Bipolar cells	-0.386569
UBE2C	0.14879	8.4507	Cones/Cone-like	-0.623329
BIRC5	0.0752784	3.87324	Cones/Cone-like	-0.629321
TPX2	0.0461538	3.52113	Cones/Cone-like	-0.725304
KIF14	0.024759	2.28873	Cones/Cone-like	-0.649671
MKI67	0.098098	4.57746	Cones/Cone-like	-0.683332
TOP2A	0.0914304	4.75352	Cones/Cone-like	-0.697348
CDCA7	0.0590284	4.75352	Cones/Cone-like	-0.741535
HELLS	0.168715	8.62676	Cones/Cone-like	-0.93114
MCM3	0.295848	16.9014	Cones/Cone-like	-0.961511
PCNA	0.872171	40.8451	Cones/Cone-like	-0.814695
CRX	5.07282	89.4366	Cones/Cone-like	1.34324
RXRG	3.89629	77.8169	Cones/Cone-like	0.325948
THRB	2.47665	70.9507	Cones/Cone-like	2.1639
CA10	0.0909224	6.33803	Cones/Cone-like	-0.691765
CABP5	0.335107	14.6127	Cones/Cone-like	-0.528973
CAMK2B	0.549792	24.6479	Cones/Cone-like	-0.274404
LRTM1	0.0300471	1.58451	Cones/Cone-like	-0.359407
TMEM215	0.0144737	0.352113	Cones/Cone-like	-0.338395
TRPM1	0.0172024	0.704225	Cones/Cone-like	-0.330817
VSX1	0.0174477	0.880282	Cones/Cone-like	-0.331888
VSX2	0.0167688	0.880282	Cones/Cone-like	-0.435246
ARR3	39.4919	97.3592	Cones/Cone-like	2.5
GNB3	28.6793	99.6479	Cones/Cone-like	2.442
GNGT2	6.53045	90.8451	Cones/Cone-like	2.5
GUCA1C	18.4851	98.0634	Cones/Cone-like	2.5
OPN1LW	15.5898	52.993	Cones/Cone-like	2.5
PDE6H	205.76	99.8239	Cones/Cone-like	2.5
AIF1	0	0	Cones/Cone-like	-0.335827
APOE	0.286096	14.4366	Cones/Cone-like	-0.482328
C1QA	0	0	Cones/Cone-like	-0.335149
HLA-DPA1	0.0292255	1.58451	Cones/Cone-like	-0.333007
HLA-DRA	0.00842472	0.704225	Cones/Cone-like	-0.335085
PTPRC	0	0	Cones/Cone-like	-0.336952
C1orf61	0.0993687	4.22535	Cones/Cone-like	-0.341545
CLU	0.260806	12.5	Cones/Cone-like	-0.341759
GLUL	0.60971	28.5211	Cones/Cone-like	-0.438398
RLBP1	0.0594188	3.52113	Cones/Cone-like	-0.342334
VIM	0.320195	13.5563	Cones/Cone-like	-0.474169
NRL	2.90602	38.9085	Cones/Cone-like	-0.421492
NR2E3	0.369764	7.92254	Cones/Cone-like	-0.466993
RCVRN	54.5492	100	Cones/Cone-like	1.03378
CNGA1	0.626478	11.6197	Cones/Cone-like	-0.474571
GNAT1	1.56097	25.8803	Cones/Cone-like	-0.421888
PDE6A	0.766614	16.5493	Cones/Cone-like	-0.475226
PDE6G	6.46749	61.0915	Cones/Cone-like	-0.408238
RHO	3.37128	36.0915	Cones/Cone-like	-0.409998
UBE2C	1.38535	26.8359	Microglia	-0.13985
BIRC5	0.565563	15.8658	Microglia	-0.113768
TPX2	0.760583	20.0363	Microglia	-0.0925917
KIF14	0.196061	6.61831	Microglia	-0.227393
MKI67	1.2907	25.9293	Microglia	-0.23985
TOP2A	2.33187	36.8994	Microglia	-0.0724417
CDCA7	0.410901	15.6845	Microglia	-0.426979
HELLS	1.03378	28.0145	Microglia	-0.280403
MCM3	1.96185	37.9873	Microglia	0.255253
PCNA	1.11673	35.3581	Microglia	-0.599668
CRX	0.569215	19.311	Microglia	-1.15631
RXRG	1.85208	36.8087	Microglia	-0.500242
THRB	0.731445	21.8495	Microglia	-0.302368
CA10	0.182852	7.52493	Microglia	-0.609838
CABP5	0.044788	1.54125	Microglia	-0.620619
CAMK2B	0.15297	6.79964	Microglia	-0.484968
LRTM1	0.0339611	0.725295	Microglia	-0.357627
TMEM215	0.0141102	0.453309	Microglia	-0.338738
TRPM1	0.00619024	0.181324	Microglia	-0.338999
VSX1	0.0205559	0.181324	Microglia	-0.329789
VSX2	0.00210255	0.0906618	Microglia	-0.453876
ARR3	0.0567551	2.35721	Microglia	-0.347786
GNB3	2.85433	45.2403	Microglia	-0.695637
GNGT2	0.301953	13.5086	Microglia	-0.359203
GUCA1C	0.00341803	0.362647	Microglia	-0.345645
OPN1LW	0.00802678	0.181324	Microglia	-0.338131
PDE6H	1.10626	26.3826	Microglia	-0.382789
AIF1	8.22624	73.0734	Microglia	2.5
APOE	39.7772	83.6809	Microglia	1.04781
C1QA	11.3736	62.8286	Microglia	2.5
HLA-DPA1	11.3531	68.2684	Microglia	2.5
HLA-DRA	22.0797	77.2439	Microglia	2.5
PTPRC	1.48064	41.1605	Microglia	2.5
C1orf61	0.0203359	0.543971	Microglia	-0.356887
CLU	0.111541	2.44787	Microglia	-0.347149
GLUL	11.6857	77.7879	Microglia	0.186811
RLBP1	0.0148113	0.362647	Microglia	-0.35001
VIM	19.0598	81.505	Microglia	0.76562
NRL	0.462823	6.79964	Microglia	-0.559252
NR2E3	0.0578295	0.453309	Microglia	-0.534451
RCVRN	5.609	59.7461	Microglia	-0.976975
CNGA1	0.106197	1.08794	Microglia	-0.53048
GNAT1	0.269624	2.08522	Microglia	-0.499147
PDE6A	0.120542	1.54125	Microglia	-0.53492
PDE6G	0.970341	7.34361	Microglia	-0.559378
RHO	0.64099	3.44515	Microglia	-0.497667
UBE2C	0.297083	7.03863	Muller glia	-0.565348
BIRC5	0.126519	3.69099	Muller glia	-0.575439
TPX2	0.17471	4.97854	Muller glia	-0.611452
KIF14	0.041613	1.80258	Muller glia	-0.608124
MKI67	0.278037	5.5794	Muller glia	-0.616419
TOP2A	0.502059	7.897	Muller glia	-0.582815
CDCA7	0.113116	4.63519	Muller glia	-0.693184
HELLS	0.304811	8.24034	Muller glia	-0.828764
MCM3	0.416125	13.3047	Muller glia	-0.873667
PCNA	0.826914	28.3262	Muller glia	-0.854487
CRX	1.02565	25.0644	Muller glia	-0.902987
RXRG	0.615485	16.7382	Muller glia	-1.00002
THRB	0.305875	13.133	Muller glia	-0.90377
CA10	0.151627	6.52361	Muller glia	-0.637666
CABP5	1.07253	22.6609	Muller glia	-0.296187
CAMK2B	0.235015	8.75536	Muller glia	-0.441433
LRTM1	0.250744	7.29614	Muller glia	-0.259085
TMEM215	0.0954061	3.77682	Muller glia	-0.262058
TRPM1	0.0577009	2.23176	Muller glia	-0.300725
VSX1	0.0552808	2.40343	Muller glia	-0.306339
VSX2	0.877961	23.9485	Muller glia	0.65871
ARR3	0.177353	5.15021	Muller glia	-0.338568
GNB3	1.52009	30.3863	Muller glia	-0.857742
GNGT2	0.0821761	3.60515	Muller glia	-0.465276
GUCA1C	0.106604	3.69099	Muller glia	-0.328827
OPN1LW	0.115909	1.54506	Muller glia	-0.317327
PDE6H	1.46807	19.0558	Muller glia	-0.377403
AIF1	0.00615135	0.171674	Muller glia	-0.333582
APOE	72.1412	96.9957	Muller glia	2.3018
C1QA	0.00671145	0.171674	Muller glia	-0.333377
HLA-DPA1	0.0646056	2.57511	Muller glia	-0.323635
HLA-DRA	0.0738635	2.66094	Muller glia	-0.326185
PTPRC	0.000719143	0.0858369	Muller glia	-0.335493
C1orf61	15.5872	86.1803	Muller glia	2.5
CLU	83.5496	96.9099	Muller glia	2.5
GLUL	54.6954	95.5365	Muller glia	2.5
RLBP1	17.5398	75.9657	Muller glia	2.5
VIM	44.341	97.2532	Muller glia	2.43819
NRL	8.81396	43.0043	Muller glia	-0.0883701
NR2E3	1.4763	20.7725	Muller glia	-0.227696
RCVRN	13.0758	55.8798	Muller glia	-0.670194
CNGA1	3.44406	26.867	Muller glia	-0.171799
GNAT1	6.73079	36.824	Muller glia	-0.112589
PDE6A	4.44913	29.4421	Muller glia	-0.134982
PDE6G	21.3819	49.3562	Muller glia	0.00182213
RHO	13.8547	42.3176	Muller glia	-0.0733807
UBE2C	2.32474	29.2389	Rod precursor-like	0.227442
BIRC5	0.880646	16.2485	Rod precursor-like	0.217554
TPX2	1.44586	23.1857	Rod precursor-like	0.514305
KIF14	0.447208	9.22714	Rod precursor-like	0.391714
MKI67	2.82058	30.7291	Rod precursor-like	0.329056
TOP2A	3.88152	37.7589	Rod precursor-like	0.359789
CDCA7	1.04114	19.5572	Rod precursor-like	0.136421
HELLS	2.31101	34.0377	Rod precursor-like	0.680374
MCM3	2.85003	37.641	Rod precursor-like	0.903936
PCNA	2.32412	37.0012	Rod precursor-like	0.461933
CRX	3.99649	48.3331	Rod precursor-like	0.745869
RXRG	3.93753	44.9992	Rod precursor-like	0.342614
THRB	1.14654	21.9734	Rod precursor-like	0.284231
CA10	0.69938	13.605	Rod precursor-like	-0.149515
CABP5	1.76978	19.7676	Rod precursor-like	-0.0760796
CAMK2B	0.401825	8.65466	Rod precursor-like	-0.352919
LRTM1	0.0601716	1.16181	Rod precursor-like	-0.345713
TMEM215	0.0124673	0.286243	Rod precursor-like	-0.340288
TRPM1	0.00732595	0.117865	Rod precursor-like	-0.338155
VSX1	0.00559354	0.0589325	Rod precursor-like	-0.339893
VSX2	0.00544601	0.101027	Rod precursor-like	-0.449629
ARR3	0.284863	5.3376	Rod precursor-like	-0.33035
GNB3	8.00363	70.3738	Rod precursor-like	-0.0700171
GNGT2	0.461885	9.72386	Rod precursor-like	-0.282014
GUCA1C	0.0795834	1.20391	Rod precursor-like	-0.333231
OPN1LW	0.022801	0.328338	Rod precursor-like	-0.335282
PDE6H	3.8942	36.3277	Rod precursor-like	-0.341293
AIF1	0.0323706	0.732447	Rod precursor-like	-0.324012
APOE	0.466801	7.16451	Rod precursor-like	-0.475327
C1QA	0.0252835	0.54723	Rod precursor-like	-0.328476
HLA-DPA1	0.0341952	0.724028	Rod precursor-like	-0.33169
HLA-DRA	0.044032	0.883987	Rod precursor-like	-0.330243
PTPRC	0.00932704	0.252568	Rod precursor-like	-0.318032
C1orf61	0.131775	1.90268	Rod precursor-like	-0.335254
CLU	0.351691	5.32076	Rod precursor-like	-0.338476
GLUL	1.142	21.1062	Rod precursor-like	-0.408352
RLBP1	0.0937926	1.36387	Rod precursor-like	-0.336419
VIM	0.604441	10.1027	Rod precursor-like	-0.455364
NRL	20.0919	46.2452	Rod precursor-like	0.547537
NR2E3	6.85367	33.0359	Rod precursor-like	0.935201
RCVRN	35.0343	96.6661	Rod precursor-like	0.231994
CNGA1	12.2029	36.3445	Rod precursor-like	0.769407
GNAT1	15.5127	37.0012	Rod precursor-like	0.412815
PDE6A	13.874	36.7739	Rod precursor-like	0.735827
PDE6G	45.2899	37.6242	Rod precursor-like	0.659158
RHO	25.6959	37.3632	Rod precursor-like	0.306838
UBE2C	0.124875	2.83843	Rods/Rod-like	-0.63268
BIRC5	0.0623906	1.87149	Rods/Rod-like	-0.642873
TPX2	0.0391413	1.0917	Rods/Rod-like	-0.731514
KIF14	0.0236481	0.873362	Rods/Rod-like	-0.65241
MKI67	0.0840891	1.93387	Rods/Rod-like	-0.688541
TOP2A	0.139686	3.33749	Rods/Rod-like	-0.683888
CDCA7	0.0489516	1.74672	Rods/Rod-like	-0.750543
HELLS	0.162668	5.1466	Rods/Rod-like	-0.935689
MCM3	0.3799	11.728	Rods/Rod-like	-0.900124
PCNA	2.2517	49.9064	Rods/Rod-like	0.398265
CRX	5.54338	74.9844	Rods/Rod-like	1.60441
RXRG	0.441276	8.85839	Rods/Rod-like	-1.07043
THRB	0.416671	14.6912	Rods/Rod-like	-0.747197
CA10	0.0634469	2.24579	Rods/Rod-like	-0.716251
CABP5	5.15898	71.1167	Rods/Rod-like	0.993807
CAMK2B	0.198387	6.05115	Rods/Rod-like	-0.460868
LRTM1	0.0383905	1.74672	Rods/Rod-like	-0.355614
TMEM215	0.00722947	0.499064	Rods/Rod-like	-0.345228
TRPM1	0.0137778	0.748596	Rods/Rod-like	-0.333361
VSX1	0.0158311	0.904554	Rods/Rod-like	-0.33298
VSX2	0.0165339	1.24766	Rods/Rod-like	-0.435544
ARR3	0.216336	6.01996	Rods/Rod-like	-0.335588
GNB3	8.56037	78.4467	Rods/Rod-like	-0.00237517
GNGT2	0.226122	6.58141	Rods/Rod-like	-0.395802
GUCA1C	0.184491	5.77043	Rods/Rod-like	-0.316133
OPN1LW	0.067074	2.30817	Rods/Rod-like	-0.326744
PDE6H	2.53524	24.8284	Rods/Rod-like	-0.36152
AIF1	0.00538996	0.155958	Rods/Rod-like	-0.33386
APOE	0.754663	17.2801	Rods/Rod-like	-0.464173
C1QA	0.00275412	0.155958	Rods/Rod-like	-0.334422
HLA-DPA1	0.00758998	0.280724	Rods/Rod-like	-0.338738
HLA-DRA	0.00560295	0.218341	Rods/Rod-like	-0.335469
PTPRC	0	0	Rods/Rod-like	-0.336952
C1orf61	0.447254	14.816	Rods/Rod-like	-0.274009
CLU	0.82341	18.8397	Rods/Rod-like	-0.321441
GLUL	1.00501	23.6432	Rods/Rod-like	-0.416085
RLBP1	0.280491	12.0087	Rods/Rod-like	-0.304291
VIM	0.950642	20.2121	Rods/Rod-like	-0.43246
NRL	54.584	97.6918	Rods/Rod-like	2.49239
NR2E3	13.3853	90.549	Rods/Rod-like	2.34772
RCVRN	79.3281	99.8752	Rods/Rod-like	2.05185
CNGA1	27.5594	93.9488	Rods/Rod-like	2.4196
GNAT1	51.0994	96.6625	Rods/Rod-like	2.5
PDE6A	32.2032	94.8222	Rods/Rod-like	2.42934
PDE6G	109.902	95.3213	Rods/Rod-like	2.43561
RHO	96.0241	93.1379	Rods/Rod-like	2.5

## Sheet: Fig 1d
Fig. 1d Proportions fo cells derived from intraocular and extraocular RB samples in each cell type.
Cell type	sample	cell_number	percentage
Bipolar cells	Extraocular	56	44.4444
Bipolar cells	Intraocular	70	55.5556
Cone precursor-like	Extraocular	33502	46.9045
Cone precursor-like	Intraocular	37924	53.0955
Cones/Cone-like	Extraocular	70	30.5677
Cones/Cone-like	Intraocular	159	69.4323
Microglia	Extraocular	711	72.2561
Microglia	Intraocular	273	27.7439
MKI67+ photoreceptorness decreased	Extraocular	13911	45.5262
MKI67+ photoreceptorness decreased	Intraocular	16645	54.4738
Muller glia	Extraocular	120	43.7956
Muller glia	Intraocular	154	56.2044
retinoma-like	Extraocular	2116	36.9413
retinoma-like	Intraocular	3612	63.0587
Rod precursor-like	Extraocular	4785	64.0562
Rod precursor-like	Intraocular	2685	35.9438
Rods/Rod-like	Extraocular	221	38.0379
Rods/Rod-like	Intraocular	360	61.9621

## Sheet: Fig 2a
Fig. 2a Proportions of different cell types in intraocular and extraocular RB samples.
Sample group	Cell type	Cell number	Percentage
Intraocular	Bipolar cells	70	0.113119
Intraocular	Cone precursor-like	37924	61.2844
Intraocular	Cones/Cone-like	159	0.256941
Intraocular	Microglia	273	0.441162
Intraocular	MKI67+ photoreceptorness decreased	16645	26.898
Intraocular	Muller glia	154	0.248861
Intraocular	retinoma-like	3612	5.83692
Intraocular	Rod precursor-like	2685	4.3389
Intraocular	Rods/Rod-like	360	0.581752
Extraocular	Bipolar cells	56	0.100915
Extraocular	Cone precursor-like	33502	60.3727
Extraocular	Cones/Cone-like	70	0.126144
Extraocular	Microglia	711	1.28127
Extraocular	MKI67+ photoreceptorness decreased	13911	25.0685
Extraocular	Muller glia	120	0.216247
Extraocular	retinoma-like	2116	3.81316
Extraocular	Rod precursor-like	4785	8.62286
Extraocular	Rods/Rod-like	221	0.398256

## Sheet: Fig 2h
Fig. 2h Functional enrichment of DEGs in cone precursor-like cells, retinoma-like cells, and MKI67+ PhrD cells.
GO process	FDR	-log10(FDR)	Cell type
Response to topologically incorrect protein	0.0606218	1.21737	Cone precursor-like cells
Cellular response to topologically incorrect protein	0.0753222	1.12308	Cone precursor-like cells
Chaperone-mediated protein complex assembly	0.0753222	1.12308	Cone precursor-like cells
Regulation of neuron death	0.176099	0.754244	Cone precursor-like cells
Pyruvate metabolic process	0.176099	0.754244	Cone precursor-like cells
Peristalsis	0.176099	0.754244	Cone precursor-like cells
DNA conformation change	0.176099	0.754244	Cone precursor-like cells
Neuron death	0.176099	0.754244	Cone precursor-like cells
Regulation of relaxation of muscle	0.176099	0.754244	Cone precursor-like cells
Viral transcription	0.176099	0.754244	Cone precursor-like cells
Viral transcription	0.0350119	1.45578	MKI67+ PhrD cells
Chaperone-mediated protein complex assembly	0.0350119	1.45578	MKI67+ PhrD cells
Nuclear-transcribed mRNA catabolic process, nonsense-mediated decay	0.0350119	1.45578	MKI67+ PhrD cells
Viral gene expression	0.0350119	1.45578	MKI67+ PhrD cells
Response to topologically incorrect protein	0.0350556	1.45524	MKI67+ PhrD cells
Nuclear-transcribed mRNA catabolic process	0.0350556	1.45524	MKI67+ PhrD cells
Ribonucleoprotein complex assembly	0.0528164	1.27723	MKI67+ PhrD cells
Ribonucleoprotein complex subunit organization	0.0541904	1.26608	MKI67+ PhrD cells
Cellular response to topologically incorrect protein	0.0689848	1.16125	MKI67+ PhrD cells
mRNA catabolic process	0.078913	1.10285	MKI67+ PhrD cells
Regulation of gene expression, epigenetic	0.000792264	3.10113	Retinoma-like cells
Negative regulation of gene expression, epigenetic	0.0060744	2.2165	Retinoma-like cells
Chromatin organization involved in negative regulation of transcription	0.0060744	2.2165	Retinoma-like cells
Chromatin organization involved in regulation of transcription	0.0060744	2.2165	Retinoma-like cells
NADH regeneration	0.0060744	2.2165	Retinoma-like cells
Canonical glycolysis	0.0060744	2.2165	Retinoma-like cells
Glucose catabolic process to pyruvate	0.0060744	2.2165	Retinoma-like cells
Glycolytic process through glucose-6-phosphate	0.0060744	2.2165	Retinoma-like cells
Glycolytic process through fructose-6-phosphate	0.0060744	2.2165	Retinoma-like cells
Glucose catabolic process	0.0105556	1.97652	Retinoma-like cells

## Sheet: Fig 3b
Fig. 3b The relative expression of top marker genes of each CPL subpopulation across all subpopulations.
Gene	CPL subpopulation	Average expression	Percent expressed	avg.exp.scaled
TFF1	CPL-1	51.08	81.6674	1.06562
GNB3	CPL-1	15.2869	99.4218	0.871362
TUBA1B	CPL-1	31.2341	99.7393	0.678202
DDX1	CPL-1	3.95809	72.1551	0.950253
H3-3A	CPL-1	6.02665	22.6788	-0.0746844
DNAJB1	CPL-1	0.418318	28.0345	-0.480749
HSPA1B	CPL-1	0.557634	29.3426	-0.467177
HSPB1	CPL-1	0.465111	25.7121	-0.456407
HSPA1A	CPL-1	2.0387	55.7278	-0.485724
HSP90AA1	CPL-1	19.9218	99.7298	-0.43878
HIST3H2A	CPL-1	0.577507	26.461	-0.399777
H1F0	CPL-1	0.220632	10.427	-0.590911
STMN2	CPL-1	5.42606	85.9851	-0.633871
HIST1H1C	CPL-1	0.671401	24.0343	-0.666236
H1FX	CPL-1	3.64184	66.6998	0.0775021
BNIP3	CPL-1	1.52164	55.0879	-0.830054
LDHA	CPL-1	9.99335	97.0899	-0.500412
ENO1	CPL-1	6.7577	95.4311	-0.547848
PKM	CPL-1	7.66488	96.7392	-0.437205
PCP2	CPL-1	1.22916	25.8733	0.927558
MALAT1	CPL-1	338.286	99.9905	-0.136943
DST	CPL-1	4.02406	83.4258	-0.303205
FSTL5	CPL-1	2.78051	73.2215	-0.294105
POLR2J3.1	CPL-1	2.24408	69.0933	-0.0754893
DDX39B	CPL-1	0.876635	43.0163	-0.294592
SOX11	CPL-1	2.35782	66.5292	-0.434197
MEG3	CPL-1	0.218203	9.21845	-0.364637
TUBA1A	CPL-1	12.4676	97.3553	-0.00365837
ELAVL4	CPL-1	0.0607492	3.71108	-0.330944
PEG10	CPL-1	2.87386	74.3163	-0.364251
HIST2H2AC	CPL-1	0.256536	14.4083	-0.501773
ASPM	CPL-1	0.740774	28.5416	-0.770969
HIST1H4C	CPL-1	8.29217	69.444	-0.490817
CENPF	CPL-1	2.17168	50.4526	-1.05297
TOP2A	CPL-1	1.66565	45.386	-0.844327
HMGB2	CPL-1	6.736	93.9239	-0.624198
UBE2C	CPL-1	0.764145	22.5319	-0.557154
PTTG1	CPL-1	0.890337	36.2719	-0.520472
NUSAP1	CPL-1	1.51598	50.9503	-0.449066
HIST1H1B	CPL-1	0.135004	6.59747	-0.51207
PDC	CPL-1	2.78599	44.8599	-0.227346
RTBDN	CPL-1	0.300759	18.636	-0.239895
GUCA1C	CPL-1	0.106175	5.56898	-0.213641
ARR3	CPL-1	0.78315	27.1766	0.0301486
GUCA1A	CPL-1	0.993373	19.6739	-0.104809
GNGT1	CPL-1	2.58393	41.4569	0.0103123
H2AZ1	CPL-1	2.64411	22.6456	-0.101241
H1-10	CPL-1	0.824146	20.5744	-0.175416
GAS5	CPL-1	1.69003	29.4659	-0.267157
TFF1	CPL-2	27.5152	79.0982	-0.499408
GNB3	CPL-2	5.9207	89.1908	-1.4452
TUBA1B	CPL-2	16.5893	97.8766	-0.997717
DDX1	CPL-2	2.02916	56.7546	-0.684173
H3-3A	CPL-2	3.80477	19.2765	-0.325713
DNAJB1	CPL-2	5.38894	65.6676	2.5
HSPA1B	CPL-2	5.47284	62.7053	2.5
HSPB1	CPL-2	4.439	63.2733	2.5
HSPA1A	CPL-2	10.6515	72.1863	2.5
HSP90AA1	CPL-2	53.6816	99.8252	2.37614
HIST3H2A	CPL-2	0.814025	32.6459	-0.0316979
H1F0	CPL-2	0.627445	21.4086	0.195256
STMN2	CPL-2	6.13205	86.3946	-0.41566
HIST1H1C	CPL-2	1.10522	27.5341	-0.116405
H1FX	CPL-2	2.57197	59.7344	-0.538334
BNIP3	CPL-2	7.14343	90.7288	2.00194
LDHA	CPL-2	18.5953	98.8029	1.4178
ENO1	CPL-2	14.0389	98.4271	1.75329
PKM	CPL-2	10.7906	98.0601	0.877807
PCP2	CPL-2	0.842753	20.1678	0.144433
MALAT1	CPL-2	316.714	99.965	-0.249167
DST	CPL-2	2.77361	74.4408	-0.846475
FSTL5	CPL-2	2.09451	68.0793	-0.733979
POLR2J3.1	CPL-2	1.5718	59.5246	-0.597095
DDX39B	CPL-2	1.15867	50.7165	0.0711028
SOX11	CPL-2	2.3494	62.2247	-0.436553
MEG3	CPL-2	0.31507	11.9626	-0.267327
TUBA1A	CPL-2	5.61819	87.3558	-0.795121
ELAVL4	CPL-2	0.0560786	2.60398	-0.337445
PEG10	CPL-2	2.6013	68.8745	-0.481088
HIST2H2AC	CPL-2	0.394919	16.1744	-0.10136
ASPM	CPL-2	1.52402	35.3635	0.524763
HIST1H4C	CPL-2	15.2559	66.9259	0.324852
CENPF	CPL-2	6.77405	55.2167	1.1102
TOP2A	CPL-2	4.41327	50.0524	0.799152
HMGB2	CPL-2	13.1211	93.2279	0.920251
UBE2C	CPL-2	3.12465	41.5851	0.546651
PTTG1	CPL-2	1.99973	43.3502	0.27422
NUSAP1	CPL-2	2.47303	49.0475	0.243425
HIST1H1B	CPL-2	0.480058	12.216	0.0324956
PDC	CPL-2	1.26288	34.0965	-0.601534
RTBDN	CPL-2	0.149748	10.6169	-0.458379
GUCA1C	CPL-2	0.0391932	2.71758	-0.356685
ARR3	CPL-2	0.203505	11.5694	-0.535262
GUCA1A	CPL-2	0.454913	14.6889	-0.424054
GNGT1	CPL-2	1.61726	35.8266	-0.249463
H2AZ1	CPL-2	2.22091	19.1192	-0.21555
H1-10	CPL-2	0.644655	17.1618	-0.268704
GAS5	CPL-2	3.88968	23.6805	0.384642
TFF1	CPL-3	34.5415	80.1461	-0.0327687
GNB3	CPL-3	12.2669	95.6815	0.12441
TUBA1B	CPL-3	13.3392	97.1149	-1.36965
DDX1	CPL-3	2.64551	62.715	-0.161928
H3-3A	CPL-3	4.82448	17.7733	-0.210506
DNAJB1	CPL-3	0.470453	21.4629	-0.446132
HSPA1B	CPL-3	0.557942	21.0468	-0.466975
HSPB1	CPL-3	0.588895	22.2767	-0.35548
HSPA1A	CPL-3	1.84015	44.0817	-0.557151
HSP90AA1	CPL-3	16.7766	98.7979	-0.701027
HIST3H2A	CPL-3	2.47402	51.7107	2.5
H1F0	CPL-3	1.59818	31.8938	2.07121
STMN2	CPL-3	11.7978	94.2205	1.33556
HIST1H1C	CPL-3	1.99292	42.3433	1.00868
H1FX	CPL-3	5.9901	71.7218	1.4292
BNIP3	CPL-3	2.33677	50.6843	-0.419432
LDHA	CPL-3	10.1837	93.083	-0.457965
ENO1	CPL-3	6.78203	90.0222	-0.540162
PKM	CPL-3	7.1689	92.5652	-0.645862
PCP2	CPL-3	0.189556	6.769	-1.17938
MALAT1	CPL-3	331.161	100	-0.17401
DST	CPL-3	4.90523	81.3483	0.079627
FSTL5	CPL-3	3.06098	69.2436	-0.114263
POLR2J3.1	CPL-3	2.20385	58.526	-0.106703
DDX39B	CPL-3	1.02497	37.322	-0.102251
SOX11	CPL-3	4.77727	72.6281	0.241989
MEG3	CPL-3	0.549187	13.427	-0.0321406
TUBA1A	CPL-3	9.25701	91.1041	-0.374646
ELAVL4	CPL-3	0.249916	7.72147	-0.0676138
PEG10	CPL-3	3.44361	64.509	-0.120022
HIST2H2AC	CPL-3	0.446201	17.5513	0.0470253
ASPM	CPL-3	0.512495	18.6425	-1.14861
HIST1H4C	CPL-3	10.1614	72.2767	-0.271869
CENPF	CPL-3	2.19098	43.5916	-1.0439
TOP2A	CPL-3	1.18691	32.6429	-1.13068
HMGB2	CPL-3	5.73697	89.042	-0.865846
UBE2C	CPL-3	0.754932	26.8726	-0.561462
PTTG1	CPL-3	1.1155	38.9218	-0.359181
NUSAP1	CPL-3	0.923935	30.7934	-0.87745
HIST1H1B	CPL-3	0.282522	9.24727	-0.279257
PDC	CPL-3	1.43322	29.73	-0.559686
RTBDN	CPL-3	0.190807	9.89458	-0.398975
GUCA1C	CPL-3	0.0693712	3.42149	-0.292237
ARR3	CPL-3	0.300488	12.4006	-0.44066
GUCA1A	CPL-3	0.83037	18.4298	-0.201451
GNGT1	CPL-3	1.15008	21.1485	-0.375008
H2AZ1	CPL-3	1.76629	17.69	-0.338345
H1-10	CPL-3	0.996323	16.3122	-0.0859301
GAS5	CPL-3	1.30324	22.776	-0.381771
TFF1	CPL-4	38.2417	80.566	0.212979
GNB3	CPL-4	12.2913	98.2009	0.130456
TUBA1B	CPL-4	28.1527	99.6908	0.32558
DDX1	CPL-4	2.70121	70.7552	-0.114732
H3-3A	CPL-4	4.47994	19.331	-0.249433
DNAJB1	CPL-4	0.608227	34.6983	-0.354654
HSPA1B	CPL-4	0.716481	30.9501	-0.363066
HSPB1	CPL-4	0.659789	32.3276	-0.297677
HSPA1A	CPL-4	2.4309	53.3452	-0.344633
HSP90AA1	CPL-4	21.4706	99.7939	-0.30964
HIST3H2A	CPL-4	0.560053	27.0896	-0.426939
H1F0	CPL-4	0.375392	15.2924	-0.291836
STMN2	CPL-4	6.13906	88.512	-0.413493
HIST1H1C	CPL-4	0.731622	24.6252	-0.58991
H1FX	CPL-4	3.53236	69.3028	0.0144832
BNIP3	CPL-4	6.41548	90.7234	1.63523
LDHA	CPL-4	21.3592	99.7657	2.03415
ENO1	CPL-4	14.7033	99.316	1.96327
PKM	CPL-4	13.3188	99.5783	1.94143
PCP2	CPL-4	1.77081	30.8377	2.0253
MALAT1	CPL-4	324.242	100	-0.210004
DST	CPL-4	3.32508	80.1818	-0.606884
FSTL5	CPL-4	2.71712	75.9933	-0.334751
POLR2J3.1	CPL-4	2.02047	67.2976	-0.248983
DDX39B	CPL-4	1.03912	48.2478	-0.0839122
SOX11	CPL-4	2.82565	70.1743	-0.30345
MEG3	CPL-4	0.382127	12.931	-0.199964
TUBA1A	CPL-4	11.0384	96.4955	-0.168806
ELAVL4	CPL-4	0.0836306	3.40142	-0.299092
PEG10	CPL-4	3.08449	77.0052	-0.273962
HIST2H2AC	CPL-4	0.278712	14.5427	-0.437606
ASPM	CPL-4	0.911174	30.313	-0.489073
HIST1H4C	CPL-4	9.66823	72.5169	-0.32964
CENPF	CPL-4	3.5908	57.6368	-0.385969
TOP2A	CPL-4	2.44208	50.6747	-0.379906
HMGB2	CPL-4	9.02957	95.3992	-0.0694201
UBE2C	CPL-4	1.26473	30.5847	-0.323074
PTTG1	CPL-4	1.141	40.0487	-0.340917
NUSAP1	CPL-4	2.0553	57.2995	-0.0588297
HIST1H1B	CPL-4	0.244383	7.76799	-0.339447
PDC	CPL-4	2.02986	41.5667	-0.413106
RTBDN	CPL-4	0.262065	18.2159	-0.295879
GUCA1C	CPL-4	0.0623841	4.03861	-0.307159
ARR3	CPL-4	0.57601	23.4445	-0.171905
GUCA1A	CPL-4	0.628934	17.4288	-0.320879
GNGT1	CPL-4	2.61087	45.9145	0.0175525
H2AZ1	CPL-4	2.44123	19.2841	-0.15604
H1-10	CPL-4	0.742568	17.7661	-0.217815
GAS5	CPL-4	2.34369	26.012	-0.073465
TFF1	CPL-5	37.2099	81.5501	0.144452
GNB3	CPL-5	11.8583	84.0131	0.0233582
TUBA1B	CPL-5	22.7833	93.6617	-0.288887
DDX1	CPL-5	2.17836	38.0861	-0.557754
H3-3A	CPL-5	0.523879	2.29353	-0.696388
DNAJB1	CPL-5	0.888556	14.6085	-0.168521
HSPA1B	CPL-5	1.56487	20.2463	0.192983
HSPB1	CPL-5	0.874964	13.2527	-0.122235
HSPA1A	CPL-5	4.72857	44.2662	0.481936
HSP90AA1	CPL-5	21.1496	93.2211	-0.336405
HIST3H2A	CPL-5	0.53106	10.9027	-0.472059
H1F0	CPL-5	0.368841	6.25918	-0.304496
STMN2	CPL-5	5.90118	62.5805	-0.487017
HIST1H1C	CPL-5	1.06137	17.9302	-0.171979
H1FX	CPL-5	3.55566	50.0734	0.0278931
BNIP3	CPL-5	2.66731	37.0467	-0.252923
LDHA	CPL-5	11.5631	84.273	-0.150354
ENO1	CPL-5	7.90207	75.6525	-0.186187
PKM	CPL-5	8.94726	79.7537	0.102297
PCP2	CPL-5	0.779676	10.3943	0.0165967
MALAT1	CPL-5	866.655	99.9774	2.5
DST	CPL-5	9.84621	79.4938	2.22628
FSTL5	CPL-5	6.99784	71.8224	2.41009
POLR2J3.1	CPL-5	5.44468	61.9817	2.40777
DDX39B	CPL-5	3.15198	46.989	2.5
SOX11	CPL-5	3.15433	39.7695	-0.21159
MEG3	CPL-5	0.41484	4.77912	-0.167101
TUBA1A	CPL-5	10.9677	79.3922	-0.176976
ELAVL4	CPL-5	0.0423383	0.836064	-0.356572
PEG10	CPL-5	2.25347	36.2219	-0.630193
HIST2H2AC	CPL-5	0.300538	6.1123	-0.374453
ASPM	CPL-5	2.19314	21.0711	1.6317
HIST1H4C	CPL-5	6.50292	55.6434	-0.700393
CENPF	CPL-5	6.58008	41.2157	1.01903
TOP2A	CPL-5	3.93176	33.8041	0.511135
HMGB2	CPL-5	7.78145	71.3705	-0.371321
UBE2C	CPL-5	1.32528	20.2689	-0.294759
PTTG1	CPL-5	1.10588	19.5006	-0.366072
NUSAP1	CPL-5	2.73472	38.9448	0.432775
HIST1H1B	CPL-5	0.311243	5.75076	-0.233929
PDC	CPL-5	1.70217	23.3872	-0.493611
RTBDN	CPL-5	0.519483	10.9479	0.0765577
GUCA1C	CPL-5	0.0287258	0.711784	-0.379039
ARR3	CPL-5	0.601924	11.2191	-0.146627
GUCA1A	CPL-5	1.5155	20.3028	0.204754
GNGT1	CPL-5	0.854886	14.5181	-0.454336
H2AZ1	CPL-5	0.235326	2.20314	-0.751865
H1-10	CPL-5	0.0929141	1.58174	-0.555463
GAS5	CPL-5	0.163483	2.79065	-0.719505
TFF1	CPL-6	14.4718	57.812	-1.36568
GNB3	CPL-6	8.91388	82.9928	-0.704895
TUBA1B	CPL-6	31.3854	99.0883	0.695526
DDX1	CPL-6	4.50596	69.6636	1.41448
H3-3A	CPL-6	4.69363	13.9264	-0.22529
DNAJB1	CPL-6	0.434101	22.6973	-0.470269
HSPA1B	CPL-6	0.388591	19.6479	-0.57797
HSPB1	CPL-6	0.356284	16.7872	-0.545138
HSPA1A	CPL-6	1.0594	36.7809	-0.838022
HSP90AA1	CPL-6	20.8062	99.5599	-0.365037
HIST3H2A	CPL-6	1.0574	29.6762	0.347052
H1F0	CPL-6	1.29989	34.6118	1.49474
STMN2	CPL-6	13.8397	94.8758	1.96668
HIST1H1C	CPL-6	0.628922	18.8934	-0.720074
H1FX	CPL-6	5.18197	76.1396	0.964023
BNIP3	CPL-6	1.46166	43.2883	-0.860272
LDHA	CPL-6	7.61676	90.9462	-1.03038
ENO1	CPL-6	5.87435	88.2113	-0.82702
PKM	CPL-6	6.70006	92.0465	-0.843107
PCP2	CPL-6	0.0542129	2.35775	-1.45368
MALAT1	CPL-6	450.953	100	0.449206
DST	CPL-6	2.98455	70.4181	-0.754827
FSTL5	CPL-6	2.24026	54.0082	-0.64052
POLR2J3.1	CPL-6	3.18886	77.0198	0.657534
DDX39B	CPL-6	0.717958	31.751	-0.500337
SOX11	CPL-6	13.6875	93.9956	2.5
MEG3	CPL-6	3.37766	51.0531	2.5
TUBA1A	CPL-6	35.8028	98.9626	2.5
ELAVL4	CPL-6	2.33297	35.5863	2.5
PEG10	CPL-6	9.46862	79.0003	2.46269
HIST2H2AC	CPL-6	0.298765	11.8831	-0.379582
ASPM	CPL-6	0.684024	17.856	-0.86485
HIST1H4C	CPL-6	14.2043	80.2263	0.201667
CENPF	CPL-6	2.80215	43.8227	-0.756647
TOP2A	CPL-6	2.13864	40.6162	-0.561407
HMGB2	CPL-6	8.53741	93.8699	-0.188465
UBE2C	CPL-6	0.850643	20.8111	-0.516707
PTTG1	CPL-6	0.86716	30.9651	-0.537075
NUSAP1	CPL-6	1.57786	44.7344	-0.404292
HIST1H1B	CPL-6	0.135175	4.18108	-0.5118
PDC	CPL-6	1.61669	24.2377	-0.514612
RTBDN	CPL-6	0.0937909	5.87865	-0.539339
GUCA1C	CPL-6	0.00772658	0.47155	-0.423884
ARR3	CPL-6	0.0702401	3.45803	-0.665254
GUCA1A	CPL-6	0.0798134	2.73499	-0.646446
GNGT1	CPL-6	0.755595	15.6869	-0.481019
H2AZ1	CPL-6	1.85053	13.7693	-0.315591
H1-10	CPL-6	0.467663	11.9459	-0.360693
GAS5	CPL-6	1.18506	13.8007	-0.416791
TFF1	CPL-7	34.6667	73.7089	-0.0244533
GNB3	CPL-7	10.6047	99.1549	-0.286706
TUBA1B	CPL-7	24.5036	99.7653	-0.0920221
DDX1	CPL-7	2.38823	82.9108	-0.379932
H3-3A	CPL-7	2.84651	11.1268	-0.433977
DNAJB1	CPL-7	0.684189	51.4085	-0.304217
HSPA1B	CPL-7	0.864386	51.1737	-0.266127
HSPB1	CPL-7	0.690373	49.9531	-0.27274
HSPA1A	CPL-7	2.21783	72.8638	-0.421286
HSP90AA1	CPL-7	18.3199	99.9531	-0.572352
HIST3H2A	CPL-7	0.833093	51.0798	-0.00202414
H1F0	CPL-7	0.359252	25.3991	-0.323026
STMN2	CPL-7	5.67783	96.9953	-0.556052
HIST1H1C	CPL-7	1.48246	53.0986	0.361712
H1FX	CPL-7	5.33657	85.7277	1.05302
BNIP3	CPL-7	2.12021	77.0892	-0.528524
LDHA	CPL-7	9.14085	97.9343	-0.690516
ENO1	CPL-7	6.51262	97.7934	-0.625303
PKM	CPL-7	7.24874	98.216	-0.612274
PCP2	CPL-7	0.894508	35.1643	0.249323
MALAT1	CPL-7	337.864	100	-0.139138
DST	CPL-7	5.72855	98.169	0.437326
FSTL5	CPL-7	2.74313	91.2676	-0.318076
POLR2J3.1	CPL-7	2.58262	85.2582	0.187174
DDX39B	CPL-7	0.853227	60.3286	-0.324943
SOX11	CPL-7	3.66146	88.3099	-0.069858
MEG3	CPL-7	0.274726	14.6009	-0.307855
TUBA1A	CPL-7	8.84065	98.6854	-0.422757
ELAVL4	CPL-7	0.0208217	2.25352	-0.386524
PEG10	CPL-7	2.64907	87.0892	-0.460612
HIST2H2AC	CPL-7	1.05472	42.1127	1.80778
ASPM	CPL-7	2.02315	61.5962	1.35048
HIST1H4C	CPL-7	29.6639	87.1362	2.01246
CENPF	CPL-7	5.95185	81.5023	0.723753
TOP2A	CPL-7	4.17098	72.8169	0.654228
HMGB2	CPL-7	9.53832	98.0282	0.0536368
UBE2C	CPL-7	2.11102	54.6948	0.0726654
PTTG1	CPL-7	1.54353	60.8451	-0.052573
NUSAP1	CPL-7	2.42001	74.8826	0.205066
HIST1H1B	CPL-7	0.539637	19.4836	0.126524
PDC	CPL-7	1.96897	51.6432	-0.428065
RTBDN	CPL-7	0.363729	35.9155	-0.148789
GUCA1C	CPL-7	0.0208863	2.30047	-0.39578
ARR3	CPL-7	0.532434	37.8404	-0.214411
GUCA1A	CPL-7	0.879389	37.277	-0.172388
GNGT1	CPL-7	0.839225	42.6761	-0.458544
H2AZ1	CPL-7	1.12802	11.1268	-0.510743
H1-10	CPL-7	0.384522	10.6103	-0.403904
GAS5	CPL-7	0.916243	16.2911	-0.496447
TFF1	CPL-8	36.3805	89.6571	0.0893709
GNB3	CPL-8	9.15546	81.8031	-0.645146
TUBA1B	CPL-8	40.7337	98.8385	1.76532
DDX1	CPL-8	4.81317	42.6991	1.67478
H3-3A	CPL-8	5.92788	16.6482	-0.0858437
DNAJB1	CPL-8	1.00604	21.4602	-0.0905136
HSPA1B	CPL-8	1.08174	22.1792	-0.123672
HSPB1	CPL-8	1.19182	25	0.136111
HSPA1A	CPL-8	3.12613	39.9336	-0.0945302
HSP90AA1	CPL-8	17.8247	93.3628	-0.613636
HIST3H2A	CPL-8	0.619304	13.4956	-0.334731
H1F0	CPL-8	0.244695	5.64159	-0.544408
STMN2	CPL-8	6.50511	67.7544	-0.30035
HIST1H1C	CPL-8	2.78177	24.3363	2.0085
H1FX	CPL-8	2.39179	39.2146	-0.642046
BNIP3	CPL-8	3.24606	50.6637	0.038628
LDHA	CPL-8	13.6178	90.9845	0.307833
ENO1	CPL-8	7.94966	78.5398	-0.171147
PKM	CPL-8	7.43211	79.4248	-0.535132
PCP2	CPL-8	0.631467	12.3894	-0.283775
MALAT1	CPL-8	160.437	94.5796	-1.0622
DST	CPL-8	1.836	34.0155	-1.25383
FSTL5	CPL-8	1.48721	30.1438	-1.12338
POLR2J3.1	CPL-8	0.552966	15.0996	-1.38758
DDX39B	CPL-8	0.56592	13.7168	-0.697473
SOX11	CPL-8	3.24091	50.2212	-0.187394
MEG3	CPL-8	0.206542	4.81195	-0.37635
TUBA1A	CPL-8	15.4017	90.3761	0.335396
ELAVL4	CPL-8	0.11719	2.2677	-0.252375
PEG10	CPL-8	2.52584	43.0863	-0.513438
HIST2H2AC	CPL-8	1.0393	14.0487	1.76317
ASPM	CPL-8	1.56571	25.6637	0.593739
HIST1H4C	CPL-8	22.9217	62.8872	1.22274
CENPF	CPL-8	7.28455	59.9004	1.35014
TOP2A	CPL-8	6.55903	58.5177	2.08263
HMGB2	CPL-8	19.4206	93.2522	2.44399
UBE2C	CPL-8	7.64655	55.9735	2.5
PTTG1	CPL-8	5.46741	55.0332	2.5
NUSAP1	CPL-8	5.4572	54.2035	2.40268
HIST1H1B	CPL-8	2.20486	13.6615	2.5
PDC	CPL-8	1.53661	21.6261	-0.534285
RTBDN	CPL-8	0.242445	6.74779	-0.324264
GUCA1C	CPL-8	0.0615569	1.10619	-0.308925
ARR3	CPL-8	0.36008	8.18584	-0.382532
GUCA1A	CPL-8	0.516254	7.02434	-0.387686
GNGT1	CPL-8	1.60126	25.1106	-0.253761
H2AZ1	CPL-8	3.51883	16.3164	0.135024
H1-10	CPL-8	0.36553	9.40265	-0.413775
GAS5	CPL-8	1.84807	22.7323	-0.22033
TFF1	CPL-9	12.9477	88.4967	-1.4669
GNB3	CPL-9	20.8297	100	2.24226
TUBA1B	CPL-9	30.0278	100	0.540161
DDX1	CPL-9	1.41374	68.4967	-1.20564
H3-3A	CPL-9	2.32916	11.634	-0.492427
DNAJB1	CPL-9	0.897912	39.8693	-0.162309
HSPA1B	CPL-9	1.17521	38.3007	-0.0624109
HSPB1	CPL-9	0.673672	33.9869	-0.286357
HSPA1A	CPL-9	4.01946	64.7059	0.226841
HSP90AA1	CPL-9	21.8036	100	-0.281878
HIST3H2A	CPL-9	0.877472	40.1307	0.0670404
H1F0	CPL-9	0.169744	6.9281	-0.68925
STMN2	CPL-9	3.56871	73.0719	-1.20795
HIST1H1C	CPL-9	1.51495	46.7974	0.402899
H1FX	CPL-9	2.86974	71.1111	-0.366932
BNIP3	CPL-9	2.04481	63.1373	-0.566508
LDHA	CPL-9	11.8987	98.6928	-0.0755207
ENO1	CPL-9	7.03078	96.4706	-0.461545
PKM	CPL-9	11.5199	99.4771	1.1846
PCP2	CPL-9	0.479997	15.5556	-0.590754
MALAT1	CPL-9	298.271	100	-0.34512
DST	CPL-9	6.01592	90.9804	0.562178
FSTL5	CPL-9	4.03884	92.1569	0.512751
POLR2J3.1	CPL-9	1.94433	65.6209	-0.308063
DDX39B	CPL-9	1.29215	55.817	0.244173
SOX11	CPL-9	1.0597	45.8824	-0.796997
MEG3	CPL-9	0.0304451	2.35294	-0.553252
TUBA1A	CPL-9	8.94915	96.732	-0.41022
ELAVL4	CPL-9	0.019984	2.0915	-0.387691
PEG10	CPL-9	2.1234	72.8105	-0.68595
HIST2H2AC	CPL-9	0.229799	14.6405	-0.579137
ASPM	CPL-9	0.614092	24.0523	-0.98054
HIST1H4C	CPL-9	8.15466	81.5686	-0.506924
CENPF	CPL-9	1.88388	49.6732	-1.18824
TOP2A	CPL-9	1.54736	41.8301	-0.915079
HMGB2	CPL-9	6.25738	93.2026	-0.739967
UBE2C	CPL-9	0.93324	26.6667	-0.478083
PTTG1	CPL-9	1.11433	45.098	-0.360021
NUSAP1	CPL-9	1.91196	60	-0.162547
HIST1H1B	CPL-9	0.261798	10.8497	-0.311963
PDC	CPL-9	11.6833	94.1176	1.9585
RTBDN	CPL-9	2.40183	74.902	2.5
GUCA1C	CPL-9	1.5345	52.8105	2.5
ARR3	CPL-9	3.60895	62.4837	2.5
GUCA1A	CPL-9	5.80295	58.0392	2.5
GNGT1	CPL-9	0.513472	20.915	-0.546085
H2AZ1	CPL-9	1.15415	11.634	-0.503686
H1-10	CPL-9	0.51003	10.9804	-0.338673
GAS5	CPL-9	0.824158	17.1242	-0.523734
TFF1	CPL-10	63.2937	100	1.87678
GNB3	CPL-10	10.5109	99.5468	-0.309899
TUBA1B	CPL-10	14.3278	99.6979	-1.25652
DDX1	CPL-10	1.73272	93.5045	-0.935358
H3-3A	CPL-10	31.42	100	2.5
DNAJB1	CPL-10	0.626891	54.3807	-0.342261
HSPA1B	CPL-10	0.324606	35.0453	-0.619906
HSPB1	CPL-10	0.308912	36.4048	-0.583763
HSPA1A	CPL-10	1.7764	83.9879	-0.580087
HSP90AA1	CPL-10	40.087	100	1.24261
HIST3H2A	CPL-10	0	0	-1.29852
H1F0	CPL-10	0	0	-1.01728
STMN2	CPL-10	9.78091	100	0.71216
HIST1H1C	CPL-10	0	0	-1.51718
H1FX	CPL-10	0	0	-2.0188
BNIP3	CPL-10	2.73647	83.9879	-0.218082
LDHA	CPL-10	8.40493	99.8489	-0.854624
ENO1	CPL-10	7.36049	99.6979	-0.357346
PKM	CPL-10	6.24973	99.8489	-1.03256
PCP2	CPL-10	0.842725	46.8278	0.144376
MALAT1	CPL-10	221.5	100	-0.744516
DST	CPL-10	5.78028	98.9426	0.459802
FSTL5	CPL-10	4.23143	99.5468	0.636238
POLR2J3.1	CPL-10	1.66013	87.6133	-0.528561
DDX39B	CPL-10	0.357703	45.7704	-0.967455
SOX11	CPL-10	2.00016	93.3535	-0.534157
MEG3	CPL-10	0.0430206	4.83384	-0.540619
TUBA1A	CPL-10	6.64905	97.8852	-0.676003
ELAVL4	CPL-10	0.00119918	0.302115	-0.41384
PEG10	CPL-10	6.21232	99.2447	1.06683
HIST2H2AC	CPL-10	0	0	-1.24406
ASPM	CPL-10	1.29951	56.6465	0.153355
HIST1H4C	CPL-10	0	0	-1.46208
CENPF	CPL-10	4.8899	75.6798	0.224622
TOP2A	CPL-10	2.71655	66.4653	-0.215738
HMGB2	CPL-10	7.00695	98.4894	-0.558659
UBE2C	CPL-10	0.781079	27.0393	-0.549236
PTTG1	CPL-10	0.924339	51.8127	-0.496116
NUSAP1	CPL-10	0.296055	31.571	-1.33176
HIST1H1B	CPL-10	0	0	-0.725134
PDC	CPL-10	11.0941	99.6979	1.81375
RTBDN	CPL-10	0.141029	24.1692	-0.470994
GUCA1C	CPL-10	0.13162	16.1631	-0.1593
ARR3	CPL-10	0.485647	47.7341	-0.260048
GUCA1A	CPL-10	0	0	-0.693766
GNGT1	CPL-10	12.929	98.7915	2.5
H2AZ1	CPL-10	13.2299	100	2.5
H1-10	CPL-10	6.58822	99.5468	2.5
GAS5	CPL-10	11.7525	100	2.5

## Sheet: Fig 3c
Fig. 3c The proportions of different CPL subpopulations in intraocular and extraocular RB samples.
CPL subpopulation	Sample group	Cell number	Percentage
CPL-1	Extraocular	9626	45.623
CPL-1	Intraocular	11473	54.377
CPL-2	Extraocular	5374	46.9591
CPL-2	Intraocular	6070	53.0409
CPL-3	Extraocular	4853	44.877
CPL-3	Intraocular	5961	55.123
CPL-4	Extraocular	4936	46.2519
CPL-4	Intraocular	5736	53.7481
CPL-5	Extraocular	5196	58.7052
CPL-5	Intraocular	3655	41.2948
CPL-6	Extraocular	1421	44.6715
CPL-6	Intraocular	1760	55.3285
CPL-7	Extraocular	787	36.9484
CPL-7	Intraocular	1343	63.0516
CPL-8	Extraocular	805	44.5243
CPL-8	Intraocular	1003	55.4757
CPL-9	Extraocular	504	65.8824
CPL-9	Intraocular	261	34.1176
CPL-10	Intraocular	662	100

## Sheet: Fig 3e
Fig. 3e The relative expression of top marker genes of each RL cell subpopulation across all subpopulations.
Gene	RL subpopulation	Average expression	Percent expressed	avg.exp.scaled
LDHA	RL-1	11.2512	95.2719	1.70198
BNIP3	RL-1	5.2559	80.331	1.40066
CALR	RL-1	3.11985	73.617	0.976263
PGK1	RL-1	4.16461	83.2151	1.07254
GNGT1	RL-1	1.54571	33.0496	0.706747
HSPA6	RL-1	0.410915	11.9622	-0.881136
DNAJB1	RL-1	3.3483	55.2719	-0.925004
HSPA1A	RL-1	7.27417	64.4917	-0.875988
HSPA1B	RL-1	3.77974	56.1702	-0.972215
HSPB1	RL-1	5.64083	65.5792	-0.904738
ZFAS1	RL-1	19.3503	99.1489	0.0751168
GAS5	RL-1	9.38307	29.9291	0.27626
SNHG6	RL-1	11.729	29.9764	0.222901
SNHG1	RL-1	2.05335	28.6052	0.0414062
SNHG29	RL-1	8.21915	29.9764	0.295471
CENPF	RL-1	1.23314	30.3073	-0.684052
MKI67	RL-1	0.62554	14.7045	-0.668113
ASPM	RL-1	0.466939	16.0284	-0.71581
TOP2A	RL-1	0.852444	26.4775	-0.666525
BAG3	RL-1	0.00663803	0.756501	-0.381284
HSPH1	RL-1	3.94064	68.4161	-0.822449
SERPINH1	RL-1	0.317515	9.26714	-0.587538
UBE2C	RL-1	0.541613	19.4799	-0.672771
HMGB2	RL-1	5.25383	80.6147	-0.666388
C11orf87	RL-1	0.0187521	1.98582	-0.414983
UBC	RL-1	4.43228	80.8511	-1.02585
C6orf48	RL-1	6.39214	65.4846	-0.145288
C14orf39	RL-1	0.511833	15.2246	-0.221463
AL451062.1	RL-1	1.08394	36.1702	-0.21054
LDHA	RL-2	7.16818	87.6912	-0.348298
BNIP3	RL-2	3.19687	65.5499	-0.396982
CALR	RL-2	2.14082	56.9556	-0.174597
PGK1	RL-2	2.6757	66.1326	-0.373683
GNGT1	RL-2	0.638733	19.9563	-0.568288
HSPA6	RL-2	15.4465	80.6992	0.836237
DNAJB1	RL-2	26.1505	96.8682	1.24241
HSPA1A	RL-2	58.9767	97.2323	0.704526
HSPA1B	RL-2	23.8725	96.1398	0.826168
HSPB1	RL-2	24.8548	95.193	1.45485
ZFAS1	RL-2	16.9818	98.3248	-0.32006
GAS5	RL-2	5.3561	20.102	-0.323014
SNHG6	RL-2	7.33833	20.1748	-0.351521
SNHG1	RL-2	1.34843	19.228	-0.37834
SNHG29	RL-2	5.81174	20.2476	-0.189968
CENPF	RL-2	4.59785	50.0364	-0.243418
MKI67	RL-2	3.36911	39.4756	-0.137494
ASPM	RL-2	1.67101	35.8339	-0.250984
TOP2A	RL-2	3.07399	44.9381	-0.0840895
BAG3	RL-2	0.0284494	2.622	-0.359555
HSPH1	RL-2	12.519	90.823	0.546188
SERPINH1	RL-2	1.32148	30.5899	0.473752
UBE2C	RL-2	2.63409	40.4953	-0.0241527
HMGB2	RL-2	12.7252	89.4392	-0.00755194
C11orf87	RL-2	0.0584592	3.64166	-0.356601
UBC	RL-2	17.3477	92.9352	0.789291
C6orf48	RL-2	7.22002	74.4355	0.196502
C14orf39	RL-2	0.638787	16.8973	0.018733
AL451062.1	RL-2	1.13919	33.2119	-0.128341
LDHA	RL-3	6.5225	84.7308	-0.672529
BNIP3	RL-3	2.89908	61.0768	-0.656969
CALR	RL-3	1.3455	44.2189	-1.10951
PGK1	RL-3	2.31757	60.3707	-0.721545
GNGT1	RL-3	0.967155	25.9488	-0.106588
HSPA6	RL-3	1.18315	22.8597	-0.792931
DNAJB1	RL-3	3.65457	54.6337	-0.895893
HSPA1A	RL-3	8.51715	64.1659	-0.837991
HSPA1B	RL-3	4.60594	56.8402	-0.898267
HSPB1	RL-3	6.15854	66.3725	-0.841162
ZFAS1	RL-3	26.0656	99.647	1.19555
GAS5	RL-3	12.8513	31.6858	0.79238
SNHG6	RL-3	15.8572	31.6858	0.762982
SNHG1	RL-3	3.36538	30.6267	0.822657
SNHG29	RL-3	11.0168	31.6858	0.859597
CENPF	RL-3	0.891156	23.1244	-0.728837
MKI67	RL-3	0.580935	12.7979	-0.67674
ASPM	RL-3	0.419626	14.2983	-0.734075
TOP2A	RL-3	0.672563	21.7123	-0.713685
BAG3	RL-3	0.00244147	0.176523	-0.385464
HSPH1	RL-3	3.85447	66.2842	-0.836197
SERPINH1	RL-3	0.20674	6.88438	-0.704638
UBE2C	RL-3	0.628595	19.594	-0.645809
HMGB2	RL-3	4.39014	70.0794	-0.74255
C11orf87	RL-3	0.0245132	1.76523	-0.406513
UBC	RL-3	5.33906	78.2877	-0.898412
C6orf48	RL-3	5.7741	61.2533	-0.40045
C14orf39	RL-3	0.395581	9.88526	-0.441409
AL451062.1	RL-3	1.15719	34.1571	-0.101558
LDHA	RL-4	8.96427	71.2032	0.553611
BNIP3	RL-4	3.80507	44.3787	0.134008
CALR	RL-4	3.53962	43.787	1.4697
PGK1	RL-4	5.05905	53.8462	1.94133
GNGT1	RL-4	0.650089	9.27022	-0.552324
HSPA6	RL-4	14.2092	41.0256	0.694917
DNAJB1	RL-4	20.7461	76.5286	0.728708
HSPA1A	RL-4	89.4865	87.1795	1.63719
HSPA1B	RL-4	28.5171	78.501	1.24187
HSPB1	RL-4	19.4953	75.3452	0.796677
ZFAS1	RL-4	7.15191	60.5523	-1.96014
GAS5	RL-4	0.748467	7.88955	-1.0087
SNHG6	RL-4	1.7706	9.27022	-1.07994
SNHG1	RL-4	0.464525	5.71992	-0.904665
SNHG29	RL-4	1.11105	9.07298	-1.13784
CENPF	RL-4	15.8804	51.4793	1.23412
MKI67	RL-4	8.63011	39.2505	0.880005
ASPM	RL-4	5.80616	36.4892	1.34538
TOP2A	RL-4	7.85701	40.6312	1.16991
BAG3	RL-4	0.141493	2.16963	-0.246941
HSPH1	RL-4	14.3462	74.7535	0.837714
SERPINH1	RL-4	1.19116	12.0316	0.335991
UBE2C	RL-4	3.36873	31.5582	0.20357
HMGB2	RL-4	18.6962	81.4596	0.518984
C11orf87	RL-4	0.101245	3.15582	-0.293693
UBC	RL-4	16.9031	75.3452	0.726811
C6orf48	RL-4	4.14954	44.7732	-1.07115
C14orf39	RL-4	0.290237	5.71992	-0.640717
AL451062.1	RL-4	0.507153	8.6785	-1.06874
LDHA	RL-5	7.68393	89.7727	-0.0893125
BNIP3	RL-5	2.90228	66.4773	-0.654172
CALR	RL-5	2.83553	65.9091	0.642042
PGK1	RL-5	2.35261	66.4773	-0.687513
GNGT1	RL-5	0.983302	27.8409	-0.083889
HSPA6	RL-5	23.4006	67.6136	1.74477
DNAJB1	RL-5	26.991	92.0455	1.3223
HSPA1A	RL-5	65.8062	94.3182	0.913299
HSPA1B	RL-5	21.9481	89.2045	0.653925
HSPB1	RL-5	22.7005	93.75	1.1903
ZFAS1	RL-5	17.6043	98.8636	-0.216189
GAS5	RL-5	6.91006	24.4318	-0.0917609
SNHG6	RL-5	9.24476	24.4318	-0.102107
SNHG1	RL-5	1.47185	22.7273	-0.30485
SNHG29	RL-5	6.53047	24.4318	-0.0450408
CENPF	RL-5	6.72551	51.7045	0.0352146
MKI67	RL-5	3.98322	39.2045	-0.0187233
ASPM	RL-5	2.39047	38.6364	0.0267605
TOP2A	RL-5	3.04746	41.4773	-0.0910436
BAG3	RL-5	2.87103	100	2.47222
HSPH1	RL-5	20.9802	97.7273	1.89615
SERPINH1	RL-5	2.93719	48.8636	2.18171
UBE2C	RL-5	3.49385	46.5909	0.242354
HMGB2	RL-5	15.1541	87.5	0.206636
C11orf87	RL-5	0.161352	7.95455	-0.205317
UBC	RL-5	21.8612	93.75	1.42362
C6orf48	RL-5	7.23528	69.8864	0.202805
C14orf39	RL-5	0.691144	21.0227	0.117791
AL451062.1	RL-5	1.39909	42.6136	0.258368
LDHA	RL-6	6.11401	87.1345	-0.877652
BNIP3	RL-6	3.32613	66.6667	-0.284135
CALR	RL-6	1.50269	47.9532	-0.924726
PGK1	RL-6	2.5734	71.345	-0.473054
GNGT1	RL-6	0.459399	15.2047	-0.820398
HSPA6	RL-6	1.39105	29.8246	-0.769185
DNAJB1	RL-6	5.46466	74.269	-0.723839
HSPA1A	RL-6	10.0354	81.8713	-0.791578
HSPA1B	RL-6	6.79981	74.269	-0.701907
HSPB1	RL-6	9.5556	83.6257	-0.423981
ZFAS1	RL-6	19.856	100	0.159497
GAS5	RL-6	4.49833	24.5614	-0.450664
SNHG6	RL-6	10.2533	24.5614	0.0298394
SNHG1	RL-6	1.88032	23.3918	-0.0616242
SNHG29	RL-6	6.0469	24.5614	-0.142551
CENPF	RL-6	20.47	96.4912	1.83516
MKI67	RL-6	14.7511	94.7368	2.06384
ASPM	RL-6	6.84881	85.3801	1.74789
TOP2A	RL-6	10.5735	97.076	1.8821
BAG3	RL-6	0	0	-0.387897
HSPH1	RL-6	4.6474	71.345	-0.709688
SERPINH1	RL-6	0.168417	8.18713	-0.745149
UBE2C	RL-6	9.99811	89.4737	2.25853
HMGB2	RL-6	37.1991	100	2.15059
C11orf87	RL-6	0.0214811	2.33918	-0.410971
UBC	RL-6	7.29886	88.8889	-0.62298
C6orf48	RL-6	7.30583	71.345	0.23193
C14orf39	RL-6	0.276023	8.77193	-0.667611
AL451062.1	RL-6	0.86991	32.7485	-0.528995
LDHA	RL-7	9.78076	97.8873	0.963611
BNIP3	RL-7	5.49613	84.507	1.61039
CALR	RL-7	2.50832	68.3099	0.257401
PGK1	RL-7	3.15132	76.0563	0.0882978
GNGT1	RL-7	2.57636	54.2254	2.15565
HSPA6	RL-7	0.420115	14.0845	-0.880085
DNAJB1	RL-7	2.85366	58.4507	-0.972021
HSPA1A	RL-7	5.57425	62.6761	-0.927953
HSPA1B	RL-7	2.38064	51.4085	-1.09744
HSPB1	RL-7	4.58684	62.6761	-1.03418
ZFAS1	RL-7	26.2904	100	1.23305
GAS5	RL-7	20.4661	54.9296	1.92559
SNHG6	RL-7	24.0087	54.9296	1.82942
SNHG1	RL-7	5.28664	52.8169	1.96668
SNHG29	RL-7	15.2946	54.9296	1.7222
CENPF	RL-7	0.767224	31.6901	-0.745067
MKI67	RL-7	0.195958	11.2676	-0.751196
ASPM	RL-7	0.275154	16.9014	-0.789848
TOP2A	RL-7	0.561955	21.1268	-0.742684
BAG3	RL-7	0.0505222	2.8169	-0.337566
HSPH1	RL-7	4.77104	77.4648	-0.689961
SERPINH1	RL-7	0.271473	13.3803	-0.636209
UBE2C	RL-7	0.428062	22.5352	-0.707969
HMGB2	RL-7	4.17578	79.5775	-0.761452
C11orf87	RL-7	1.97987	100	2.46847
UBC	RL-7	4.17848	88.7324	-1.06152
C6orf48	RL-7	4.08817	41.5493	-1.09649
C14orf39	RL-7	0.347564	11.2676	-0.532256
AL451062.1	RL-7	0.890293	30.2817	-0.498667
LDHA	RL-8	5.40952	80.1802	-1.23141
BNIP3	RL-8	2.33115	40.5405	-1.1528
CALR	RL-8	1.32247	35.1351	-1.13657
PGK1	RL-8	2.18905	43.2432	-0.84638
GNGT1	RL-8	0.523057	14.4144	-0.730908
HSPA6	RL-8	8.54035	62.1622	0.0474149
DNAJB1	RL-8	15.4293	90.991	0.22333
HSPA1A	RL-8	41.7689	95.4955	0.178494
HSPA1B	RL-8	25.2322	94.5946	0.947862
HSPB1	RL-8	11.0719	84.6847	-0.237766
ZFAS1	RL-8	17.9002	99.0991	-0.166823
GAS5	RL-8	0	0	-1.12009
SNHG6	RL-8	0	0	-1.31158
SNHG1	RL-8	0	0	-1.18127
SNHG29	RL-8	0	0	-1.36187
CENPF	RL-8	1.08751	18.9189	-0.703123
MKI67	RL-8	0.504245	11.7117	-0.691572
ASPM	RL-8	0.691011	14.4144	-0.629308
TOP2A	RL-8	0.518879	12.6126	-0.753978
BAG3	RL-8	0.0144421	0.900901	-0.373509
HSPH1	RL-8	7.70563	72.0721	-0.221759
SERPINH1	RL-8	0.572568	11.7117	-0.317921
UBE2C	RL-8	0.602978	13.5135	-0.653749
HMGB2	RL-8	4.89227	66.6667	-0.698272
C11orf87	RL-8	0.042276	0.900901	-0.380396
UBC	RL-8	16.4921	87.3874	0.669038
C6orf48	RL-8	11.7874	90.991	2.08215
C14orf39	RL-8	1.87992	31.5315	2.36693
AL451062.1	RL-8	2.75678	50.4505	2.27847

## Sheet: Fig 3f
Fig. 3f The proportions of different RL cell subpopulations in intraocular and extraocular RB samples.
RL subpopulation	Sample group	Cell number	Percentage
RL-1	Extraocular	867	40.9929
RL-1	Intraocular	1248	59.0071
RL-2	Extraocular	471	34.3044
RL-2	Intraocular	902	65.6956
RL-3	Extraocular	374	33.0097
RL-3	Intraocular	759	66.9903
RL-4	Extraocular	239	47.14
RL-4	Intraocular	268	52.86
RL-5	Extraocular	50	28.4091
RL-5	Intraocular	126	71.5909
RL-6	Extraocular	46	26.9006
RL-6	Intraocular	125	73.0994
RL-7	Extraocular	42	29.5775
RL-7	Intraocular	100	70.4225
RL-8	Extraocular	27	24.3243
RL-8	Intraocular	84	75.6757

## Sheet: Fig 3h
Fig. 3h The relative expression of top marker genes of each MKI67+ PhrD cell subpopulation across all subpopulations.
Gene	PhrD subpopulation	Average expression	Percent expressed	avg.exp.scaled
CENPX	PhrD-1	2.23511	82.6026	1.74474
PDC	PhrD-1	2.02001	44.5897	2.14166
AKR1B1	PhrD-1	3.34235	88.2611	1.81082
CCNE2	PhrD-1	1.83384	77.7217	1.30801
GNB3	PhrD-1	10.7426	97.8077	1.87529
HIST1H1C	PhrD-1	1.02117	28.3091	-0.916155
HIST1H4C	PhrD-1	16.9997	79.1529	-0.689994
HIST1H1E	PhrD-1	1.15509	30.6006	-0.721872
HIST1H1B	PhrD-1	0.69047	14.5268	-0.492396
H4C3	PhrD-1	2.5672	17.7035	-0.894902
UBE2C	PhrD-1	1.3336	54.0867	-1.04418
KPNA2	PhrD-1	1.20808	62.6655	-0.971629
CCNB1	PhrD-1	0.297261	22.998	-0.831067
ASPM	PhrD-1	0.935697	44.3084	-0.99081
CENPF	PhrD-1	4.86498	87.0946	-1.11058
HIST1H2AC	PhrD-1	0.0820905	5.80741	-0.535802
ARL6IP1	PhrD-1	1.69006	72.2204	-0.994856
HIST3H2A	PhrD-1	0.261715	19.4077	-0.588808
UBE2S	PhrD-1	3.19921	85.5477	-1.31834
HSP90B1	PhrD-1	2.59481	83.1238	-0.955961
CDKN2D	PhrD-1	0.638042	42.0251	-1.04501
MKI67	PhrD-1	2.60469	68.9361	-1.27292
CDCA3	PhrD-1	0.132707	11.1598	-1.14101
CENPE	PhrD-1	0.201675	15.412	-1.0799
GADD45A	PhrD-1	0.841449	48.5854	-0.315928
PLK2	PhrD-1	0.0456995	4.62442	-0.379672
BBC3	PhrD-1	0.260499	21.7488	-0.353307
SAC3D1	PhrD-1	1.57985	70.6982	-0.231
CDC20	PhrD-1	0.20537	15.1473	-0.994459
CCNB2	PhrD-1	0.367116	26.9689	-1.06683
PTTG1	PhrD-1	1.46558	63.9891	-1.21199
CENPX	PhrD-2	1.13734	61.3933	0.222275
PDC	PhrD-2	0.771766	30.1362	-0.115253
AKR1B1	PhrD-2	1.9027	70.5165	0.149897
CCNE2	PhrD-2	1.0475	58.2435	0.29886
GNB3	PhrD-2	7.24255	95.9847	0.491951
HIST1H1C	PhrD-2	10.277	75.0426	1.70084
HIST1H4C	PhrD-2	153.784	81.5551	0.62501
HIST1H1E	PhrD-2	7.79339	70.3746	1.53115
HIST1H1B	PhrD-2	4.61943	55.0653	1.70613
H4C3	PhrD-2	32.2102	18.2463	1.04848
UBE2C	PhrD-2	5.68049	95.6442	-0.603605
KPNA2	PhrD-2	2.58214	82.8888	-0.736295
CCNB1	PhrD-2	0.735234	46.2401	-0.724528
ASPM	PhrD-2	3.39484	85.6981	-0.589588
CENPF	PhrD-2	12.1673	98.34	-0.71453
HIST1H2AC	PhrD-2	0.252915	13.3513	-0.375795
ARL6IP1	PhrD-2	2.90404	82.7753	-0.88967
HIST3H2A	PhrD-2	0.45891	24.1629	-0.35416
UBE2S	PhrD-2	6.69491	93.6578	-0.83625
HSP90B1	PhrD-2	3.07596	85.5562	-0.829436
CDKN2D	PhrD-2	2.1369	76.1493	-0.27696
MKI67	PhrD-2	8.88517	97.063	-0.313602
CDCA3	PhrD-2	1.11195	55.7889	-0.278371
CENPE	PhrD-2	0.695367	42.0261	-0.811983
GADD45A	PhrD-2	0.932983	50.5817	-0.271401
PLK2	PhrD-2	0.0495241	4.93757	-0.376156
BBC3	PhrD-2	0.267884	21.0272	-0.347007
SAC3D1	PhrD-2	2.27714	78.7316	0.0437234
CDC20	PhrD-2	0.987757	53.8734	-0.783211
CCNB2	PhrD-2	1.26839	63.9472	-0.793031
PTTG1	PhrD-2	4.35128	91.6714	-0.837377
CENPX	PhrD-3	0.354149	29.8585	-0.863899
PDC	PhrD-3	0.669566	30.9754	-0.300039
AKR1B1	PhrD-3	1.03966	56.2174	-0.845783
CCNE2	PhrD-3	0.185316	13.4773	-0.807618
GNB3	PhrD-3	4.97424	91.313	-0.404574
HIST1H1C	PhrD-3	1.62841	44.9988	-0.744465
HIST1H4C	PhrD-3	20.7706	77.6868	-0.653741
HIST1H1E	PhrD-3	1.18966	40.4319	-0.71014
HIST1H1B	PhrD-3	0.464656	19.856	-0.618755
H4C3	PhrD-3	7.00488	17.9449	-0.603969
UBE2C	PhrD-3	28.2956	96.5748	1.68851
KPNA2	PhrD-3	17.1785	97.791	1.7636
CCNB1	PhrD-3	9.03223	95.8302	1.29375
ASPM	PhrD-3	17.2374	96.6741	1.66889
CENPF	PhrD-3	55.67	97.9648	1.64487
HIST1H2AC	PhrD-3	0.161757	11.3924	-0.46118
ARL6IP1	PhrD-3	23.2036	98.213	0.869195
HIST3H2A	PhrD-3	0.349892	24.5719	-0.483883
UBE2S	PhrD-3	18.1555	98.1385	0.744282
HSP90B1	PhrD-3	9.0102	98.1633	0.73108
CDKN2D	PhrD-3	3.53458	85.9022	0.439243
MKI67	PhrD-3	19.7365	97.2202	1.34389
CDCA3	PhrD-3	2.40464	77.4634	0.860382
CENPE	PhrD-3	4.67031	90.3202	1.34511
GADD45A	PhrD-3	0.348672	28.1708	-0.555644
PLK2	PhrD-3	0.0299393	3.59891	-0.394161
BBC3	PhrD-3	0.121256	11.591	-0.472103
SAC3D1	PhrD-3	0.630291	43.8322	-0.605117
CDC20	PhrD-3	7.96764	95.2097	1.10139
CCNB2	PhrD-3	7.37563	94.9863	1.06227
PTTG1	PhrD-3	18.2735	97.3443	0.969966
CENPX	PhrD-4	0.61954	31.1574	-0.495838
PDC	PhrD-4	0.862958	22.9876	0.0496289
AKR1B1	PhrD-4	1.45806	49.7797	-0.36308
CCNE2	PhrD-4	0.167251	9.09091	-0.830801
GNB3	PhrD-4	5.92562	85.5427	-0.0285539
HIST1H1C	PhrD-4	3.00731	53.3841	-0.354594
HIST1H4C	PhrD-4	8.81369	69.7237	-0.768692
HIST1H1E	PhrD-4	1.24156	29.2351	-0.692527
HIST1H1B	PhrD-4	0.286667	9.73168	-0.718351
H4C3	PhrD-4	2.57627	20.0641	-0.894307
UBE2C	PhrD-4	4.06562	78.7745	-0.767278
KPNA2	PhrD-4	2.93528	71.3656	-0.675813
CCNB1	PhrD-4	0.990465	35.4025	-0.662442
ASPM	PhrD-4	1.64533	45.8951	-0.875029
CENPF	PhrD-4	16.4728	95.5146	-0.48102
HIST1H2AC	PhrD-4	3.04132	47.7773	2.23602
ARL6IP1	PhrD-4	22.3967	98.4782	0.799278
HIST3H2A	PhrD-4	2.63876	52.0625	2.23971
UBE2S	PhrD-4	21.2007	95.7549	1.16423
HSP90B1	PhrD-4	11.6638	96.5559	1.42889
CDKN2D	PhrD-4	0.388285	18.5823	-1.17299
MKI67	PhrD-4	5.50956	80.0561	-0.829215
CDCA3	PhrD-4	0.289211	14.9379	-1.00314
CENPE	PhrD-4	1.09617	34.8418	-0.594481
GADD45A	PhrD-4	0.591363	26.632	-0.437585
PLK2	PhrD-4	0.0515624	3.0036	-0.374282
BBC3	PhrD-4	0.325819	16.6199	-0.297579
SAC3D1	PhrD-4	0.517023	24.189	-0.649744
CDC20	PhrD-4	2.68479	57.9495	-0.325005
CCNB2	PhrD-4	3.36778	72.8474	-0.155261
PTTG1	PhrD-4	12.8031	91.9503	0.259808
CENPX	PhrD-5	0.462653	37.576	-0.713418
PDC	PhrD-5	0.636467	30.8472	-0.359885
AKR1B1	PhrD-5	1.04669	55.2898	-0.837682
CCNE2	PhrD-5	0.326564	25.9424	-0.626348
GNB3	PhrD-5	5.81651	94.6088	-0.0716764
HIST1H1C	PhrD-5	6.7472	72.4362	0.702822
HIST1H4C	PhrD-5	142.467	82.043	0.516214
HIST1H1E	PhrD-5	6.11025	68.6259	0.959897
HIST1H1B	PhrD-5	3.57371	48.8042	1.12098
H4C3	PhrD-5	32.7858	17.876	1.08622
UBE2C	PhrD-5	16.5976	99.5136	0.502885
KPNA2	PhrD-5	9.43141	98.2975	0.436766
CCNB1	PhrD-5	4.05837	92.9469	0.0838389
ASPM	PhrD-5	11.1751	98.7029	0.679794
CENPF	PhrD-5	33.9958	99.6757	0.469353
HIST1H2AC	PhrD-5	0.176128	12.4848	-0.447719
ARL6IP1	PhrD-5	10.2514	98.257	-0.253055
HIST3H2A	PhrD-5	0.410087	25.1317	-0.412255
UBE2S	PhrD-5	11.4027	98.1354	-0.186998
HSP90B1	PhrD-5	5.48175	95.7844	-0.196789
CDKN2D	PhrD-5	5.62121	94.9737	1.50848
MKI67	PhrD-5	19.5017	99.5136	1.30803
CDCA3	PhrD-5	3.34933	89.542	1.69258
CENPE	PhrD-5	4.00787	92.3794	0.98562
GADD45A	PhrD-5	0.612029	40.7377	-0.427532
PLK2	PhrD-5	0.0376026	4.25618	-0.387116
BBC3	PhrD-5	0.112463	10.5391	-0.479605
SAC3D1	PhrD-5	1.93382	76.0032	-0.0915416
CDC20	PhrD-5	4.11792	93.1901	0.0619468
CCNB2	PhrD-5	4.1887	92.6632	0.0941229
PTTG1	PhrD-5	11.6302	98.7839	0.107553
CENPX	PhrD-6	1.61854	64.7235	0.889637
PDC	PhrD-6	0.28016	14.4993	-1.00412
AKR1B1	PhrD-6	2.46607	74.1405	0.799851
CCNE2	PhrD-6	1.89717	67.713	1.38928
GNB3	PhrD-6	2.60271	67.4888	-1.3419
HIST1H1C	PhrD-6	6.09835	69.0583	0.519364
HIST1H4C	PhrD-6	274.444	80.568	1.78501
HIST1H1E	PhrD-6	4.98792	63.2287	0.578983
HIST1H1B	PhrD-6	1.23498	44.5441	-0.187703
H4C3	PhrD-6	32.3422	18.7593	1.05714
UBE2C	PhrD-6	6.39226	92.0777	-0.531465
KPNA2	PhrD-6	3.86681	85.6502	-0.516273
CCNB1	PhrD-6	1.02167	47.0105	-0.65485
ASPM	PhrD-6	3.83613	80.7922	-0.517589
CENPF	PhrD-6	13.5594	96.7862	-0.63903
HIST1H2AC	PhrD-6	0.229155	11.136	-0.398051
ARL6IP1	PhrD-6	2.59318	72.571	-0.916605
HIST3H2A	PhrD-6	0.490179	24.5889	-0.316952
UBE2S	PhrD-6	7.99802	91.7788	-0.656538
HSP90B1	PhrD-6	2.31723	79.4469	-1.02896
CDKN2D	PhrD-6	4.47392	86.3229	0.920587
MKI67	PhrD-6	9.14216	94.843	-0.274348
CDCA3	PhrD-6	1.3756	59.8655	-0.0461195
CENPE	PhrD-6	1.01376	44.843	-0.639201
GADD45A	PhrD-6	6.12544	83.3333	2.25451
PLK2	PhrD-6	2.92517	43.1241	2.26763
BBC3	PhrD-6	3.32574	64.7235	2.26182
SAC3D1	PhrD-6	7.68937	90.1345	2.17608
CDC20	PhrD-6	1.37772	53.7369	-0.67792
CCNB2	PhrD-6	1.46548	57.997	-0.733157
PTTG1	PhrD-6	4.83507	85.6502	-0.774572
CENPX	PhrD-7	0.412121	20.4775	-0.783499
PDC	PhrD-7	0.607645	18.8246	-0.411997
AKR1B1	PhrD-7	1.15387	42.6997	-0.714021
CCNE2	PhrD-7	0.244723	11.4784	-0.731378
GNB3	PhrD-7	4.68085	83.0119	-0.520535
HIST1H1C	PhrD-7	1.05067	29.1093	-0.907815
HIST1H4C	PhrD-7	4.12126	60.6979	-0.813804
HIST1H1E	PhrD-7	0.496221	16.9881	-0.945492
HIST1H1B	PhrD-7	0.123052	5.50964	-0.809906
H4C3	PhrD-7	4.03519	17.6309	-0.798661
UBE2C	PhrD-7	19.0864	97.2452	0.755129
KPNA2	PhrD-7	10.9663	96.1433	0.699645
CCNB1	PhrD-7	9.86075	94.7658	1.49529
ASPM	PhrD-7	10.8351	93.4803	0.624331
CENPF	PhrD-7	40.6627	99.0817	0.830936
HIST1H2AC	PhrD-7	0.635459	21.9467	-0.0174771
ARL6IP1	PhrD-7	29.1649	98.9899	1.38571
HIST3H2A	PhrD-7	0.686237	25.4362	-0.0836565
UBE2S	PhrD-7	20.6596	96.8779	1.08961
HSP90B1	PhrD-7	9.4669	96.2351	0.851177
CDKN2D	PhrD-7	1.9488	58.4022	-0.373349
MKI67	PhrD-7	11.1881	96.0514	0.0381643
CDCA3	PhrD-7	1.33222	46.832	-0.0843301
CENPE	PhrD-7	3.6563	75.023	0.794833
GADD45A	PhrD-7	0.984338	37.4656	-0.246419
PLK2	PhrD-7	0.0711846	4.13223	-0.356242
BBC3	PhrD-7	0.308661	14.6924	-0.312218
SAC3D1	PhrD-7	0.535656	24.7016	-0.642403
CDC20	PhrD-7	9.87826	95.6841	1.61726
CCNB2	PhrD-7	9.11897	93.8476	1.59188
PTTG1	PhrD-7	22.2533	98.8062	1.48661

## Sheet: Fig 3i
Fig. 3i The proportions of different MKI67+ PhrD cell subpopulations in intraocular and extraocular RB samples.
PhrD subpopulation	sample	cell_number	percentage
PhrD-1	Extraocular	5507	45.5576
PhrD-1	Intraocular	6581	54.4424
PhrD-2	Extraocular	3139	44.5375
PhrD-2	Intraocular	3909	55.4625
PhrD-3	Extraocular	1824	45.2718
PhrD-3	Intraocular	2205	54.7282
PhrD-4	Extraocular	1238	49.5795
PhrD-4	Intraocular	1259	50.4205
PhrD-5	Extraocular	1203	48.7637
PhrD-5	Intraocular	1264	51.2363
PhrD-6	Extraocular	454	33.9312
PhrD-6	Intraocular	884	66.0688
PhrD-7	Extraocular	546	50.1377
PhrD-7	Intraocular	543	49.8623

[truncated: 4 more sheets: Fig 5a, Fig 5b, Fig 5c, Fig 5f]
